# Supplementary material for: The type of food influences the behaviour of Listeria monocytogenes in a food-gastrointestinal-infection model
Source: NPJ Sci Food. 2025 May 19;9:79. doi: 10.1038/s41538-025-00436-5 (PMC12089613; doi:10.1038/s41538-025-00436-5)
Supplement: Supplementary file 2 — S1-S15_Tables [file 41538_2025_436_MOESM2_ESM.xlsx]

## Sheet: TableS1_Statistics
Table S1 Statistical analysis of growth, survival and invasion experiments.
						omnibus test		post-hoc test
			n	mean	standard deviation	method	p-value	method	compared groups	p-value
Log increase		EGDe	9	2.5956	0.2855			Tukey HSD	QOC1-EGDe	0.0007
	strain	QOC1	9	1.5398	0.5817	ANOVA	0.0009	Tukey HSD	R479a-EGDe	0.0267
		R479a	9	1.9131	0.6247			Tukey HSD	R479a-QOC1	0.2979
		cheese	9	1.6228	0.6500			-	-	-
	foodmatrix	fish	9	2.0722	0.4226	ANOVA	0.0591
		sausage	9	2.3524	0.7406
Log reduction after the oral phase		EGDe	9	0.1744	0.3131			Tukey HSD	QOC1-EGDe	0.9070
	strain	QOC1	9	0.2472	0.4226	ANOVA	0.0040	Tukey HSD	R479a-EGDe	0.0159
		R479a	9	2.3534	0.7406			Tukey HSD	R479a-QOC1	0.0059
		cheese	9	0.225	0.5871			Dunn test	cheese-fish	0.5595
	foodmatrix	fish	9	0.0496	0.3937	Kruskal Wallis	0.0409	Dunn test	cheese-sausage	0.0189
		sausage	9	-0.1989	0.1886			Dunn test	fish-sausage	0.1632
Log reduction after the gastric phase		EGDe	9	0.5975	0.4555
	strain	QOC1	9	0.6396	0.5577	Kruskal Wallis	0.2163	-	-	-
		R479a	9	0.2184	0.6821
		cheese	9	0.1219	0.4499			Tukey HSD	cheese-fish	0.9188
	foodmatrix	fish	9	0.1862	0.2549	ANOVA	<0.0001	Tukey HSD	cheese-sausage	<0.0001
		sausage	9	1.1474	0.3082			Tukey HSD	fish-sausage	<0.0001
Log reduction after the intestinal phase		EGDe	9	0.1976	0.5859
	strain	QOC1	9	0.1851	0.5456	ANOVA	0.1580	-	-	-
		R479a	9	-0.3029	0.6793
		cheese	9	-0.3351	0.5356			Dunn test	cheese-fish	0.7419
	foodmatrix	fish	9	-0.3303	0.2002	Kruskal Wallis	0.0001	Dunn test	cheese-sausage	0.0016
		sausage	9	0.7451	0.2941			Dunn test	fish-sausage	0.0001
invasion		EGDe	18	0.9168	1.1593			Tukey HSD	QOC1-EGDe	0.9925
(%, log transformed)	strain	QOC1	18	0.7153	0.6731	ANOVA	0.0313	Tukey HSD	R479a-EGDe	0.0620
		R479a	18	0.1186	0.1312			Tukey HSD	R479a-QOC1	0.0486
		cheese	18	0.2649	0.3646			Tukey HSD	cheese-fish	0.0048
	foodmatrix	fish	18	1.3804	0.9864	ANOVA	0.0002	Tukey HSD	cheese-sausage	0.3459
		sausage	18	0.1054	0.1017			Tukey HSD	fish-sausage	0.0001
basal invasion		EGDe	9	0.265	0.126			Tukey HSD	QOC1-EGDe	0.3187
(%, log transformed)	strain	QOC1	9	0.176	0.0798	ANOVA	<0.001	Tukey HSD	R479a-EGDe	< 0.0001
		R479a	9	0.0573	0.0440			Tukey HSD	R479a-QOC1	0.0002

## Sheet: TableS2_DEGs_sausage7_cheese7
Table S2 Differentially expressed genes (p adj < 0.05 and log2FC > |2|): Sausage day 7 vs. Cheese day 7
	DESeq2 results						RAST annotation			KEGG annotation			Stress_VirulenceDB	lmo # retrieved from KEGG
Geneid	baseMean	log2FoldChange	lfcSE	stat	pvalue	padj	Feature.ID	Function	Subsystems	KEGG.ID	gene_name	product_name	gene_name	lmo #
1_125	155.518	-2.13137	0.681231	-3.12871	0.00175574	0.0175275	fig|1639.8341.peg.127	Glutamyl-tRNA reductase (EC 1.2.1.70)	- none -	K02492	hemA	glutamyl-tRNA reductase [EC:1.2.1.70]	NA	lmo1557
1_147	31.6642	5.71768	1.43869	3.97423	7.06061e-05	0.00140374	fig|1639.8341.peg.149	Probable transcriptional regulatory protein YebC	- none -	K18189	TACO1	translational activator of cytochrome c oxidase 1	NA	NA
1_162	199.556	2.62332	0.673012	3.89788	9.70383e-05	0.00177853	fig|1639.8341.peg.164	Histidyl-tRNA synthetase (EC 6.1.1.21)	tRNA aminoacylation, His	K01892	HARS, hisS	histidyl-tRNA synthetase [EC:6.1.1.21]	NA	lmo1520
1_166	158.884	3.56869	1.0411	3.4278	0.0006085	0.00767495	Unknown 26	NA	NA	K03320	amt, AMT, MEP	ammonium transporter, Amt family	NA	lmo1516
1_168	149.359	4.09418	0.806266	5.07795	3.81526e-07	1.82665e-05	fig|1639.8341.peg.170	Replication-associated recombination protein RarA	- none -	K07478	ycaJ	putative ATPase	NA	lmo1514
1_205	22.1949	17.8602	2.05655	8.68453	3.80325e-18	9.91381e-16	fig|1639.8341.peg.208	NAD-dependent, hopanoid-associated epimerase/dehydratase family acting on nucleotide-sugars	- none -	K00091		dihydroflavonol-4-reductase [EC:1.1.1.219]	NA	NA
1_209	5104.33	-4.83526	0.956132	-5.0571	4.25676e-07	1.99727e-05	fig|1639.8341.peg.212	Chaperone protein DnaK	Protein chaperones	K04043	dnaK, HSPA9	molecular chaperone DnaK	dnaK	lmo1473
1_217	57.4888	3.35673	1.05158	3.19207	0.00141256	0.0148603	fig|1639.8341.peg.220	Metal-dependent hydrolase YbeY, involved in rRNA and/or ribosome maturation and assembly	CBSS-56780.10.peg.1536, Glycyl-tRNA synthetase containing cluster	K07042	ybeY, yqfG	probable rRNA maturation factor	NA	lmo1465
1_231	56.6233	4.82889	1.22539	3.9407	8.12454e-05	0.00154961	Unknown 35	NA	NA	K03527	ispH, lytB	4-hydroxy-3-methylbut-2-en-1-yl diphosphate reductase [EC:1.17.7.4]	NA	lmo1451
1_275	422.768	-3.16122	0.780175	-4.05194	5.07947e-05	0.0010712	Unknown 48	NA	NA	K04069	pflA, pflC, pflE	pyruvate formate lyase activating enzyme [EC:1.97.1.4]	NA	lmo1407
1_276	4523.47	-3.8356	0.722298	-5.31028	1.09456e-07	5.83597e-06	Unknown 49	NA	NA	K00656	pflD	formate C-acetyltransferase [EC:2.3.1.54]	NA	lmo1406,lmo1917
1_293	3022.24	-2.24527	0.495621	-4.53022	5.89223e-06	0.000184309	Unknown 66	NA	NA	K02056	ABC.SS.A	simple sugar transport system ATP-binding protein [EC:3.6.3.17]	NA	NA
1_302	293.374	-2.32042	0.693631	-3.34532	0.000821868	0.00968895	fig|1639.8341.peg.306	hypothetical protein	- none -	NA	NA	NA	NA	NA
1_31	276.539	2.96896	0.564428	5.26013	1.43951e-07	7.34148e-06	fig|1639.8341.peg.32	Efflux ABC transporter, permease/ATP-binding protein MdlB	- none -	K18890	mdlB, smdB	ATP-binding cassette, subfamily B, multidrug efflux pump	NA	lmo0107,lmo1651
1_32	54.7625	3.5167	1.29921	2.70681	0.00679328	0.0483743	fig|1639.8341.peg.33	CcdC protein	- none -	NA	NA	NA	NA	NA
1_328	149.328	3.15414	0.745849	4.22893	2.34805e-05	0.000556416	Unknown 95	NA	NA	K02356	efp	elongation factor P	NA	lmo1355
1_331	59.0541	5.49446	1.70507	3.22242	0.00127111	0.0137105	fig|1639.8341.peg.335	hypothetical protein	- none -	NA	NA	NA	NA	NA
1_333	1350.42	-2.36684	0.60667	-3.90135	9.56561e-05	0.00177664	Unknown 97	NA	NA	K00283	gcvPB	glycine dehydrogenase subunit 2 [EC:1.4.4.2]	NA	lmo1350
1_334	704.3	-2.4399	0.612535	-3.98328	6.79694e-05	0.00137462	Unknown 98	NA	NA	K00282	gcvPA	glycine dehydrogenase subunit 1 [EC:1.4.4.2]	NA	lmo1349
1_335	110.329	-3.38282	1.15271	-2.93466	0.00333917	0.0292302	Unknown 99	NA	NA	K00605	gcvT, AMT	aminomethyltransferase [EC:2.1.2.10]	NA	lmo1348
1_36	31.6588	5.18842	1.57365	3.29707	0.000976981	0.0109393	fig|1639.8341.peg.37	Exonuclease SbcD	DNA repair, bacterial, Rad50-Mre11 DNA repair cluster	K03547	sbcD, mre11	DNA repair protein SbcD/Mre11	NA	lmo1646
1_368	36.5336	4.66745	1.49974	3.11216	0.00185721	0.018462	Unknown 122	NA	NA	K00806	uppS	undecaprenyl diphosphate synthase [EC:2.5.1.31]	NA	lmo1315
1_378	4422.83	-2.12045	0.436857	-4.85389	1.21063e-06	4.43772e-05	Unknown 126	NA	NA	K00615	tktA, tktB	transketolase [EC:2.2.1.1]	NA	lmo2660,lmo0342,lmo1032,lmo1033,lmo1305
1_398	84.4579	2.87003	0.984774	2.9144	0.00356367	0.0306241	Unknown 143	NA	NA	K06929	K06929	uncharacterized protein	NA	NA
1_428	6765.84	-4.92287	0.852558	-5.77424	7.73028e-09	5.18149e-07	fig|1639.8341.peg.432	PTS system, trehalose-specific IIB component (EC 2.7.1.201) / PTS system, trehalose-specific IIC component	- none -	K02818;K02819	NA	NA	NA	NA
1_429	3710.34	-7.22044	0.817677	-8.83044	1.04268e-18	3.05767e-16	fig|1639.8341.peg.433	Trehalose-6-phosphate hydrolase (EC 3.2.1.93)	- none -	K01226	treC	trehalose-6-phosphate hydrolase [EC:3.2.1.93]	NA	lmo0862,lmo1254
1_457	91.3183	-3.2175	0.950307	-3.38575	0.00070985	0.00871889	fig|1639.8341.peg.462	Ribonuclease HIII (EC 3.1.26.4)	CBSS-198094.1.peg.4426, Ribonuclease H, Ribonucleases in Bacillus	K03471	rnhC	ribonuclease HIII [EC:3.1.26.4]	NA	lmo1228
1_462	83.9121	6.09261	1.32803	4.58771	4.48143e-06	0.00014602	Unknown 189	NA	NA	K02003	ABC.CD.A	putative ABC transport system ATP-binding protein	NA	lmo2774,lmo1505,lmo1063,lmo1223,lmo0194,lmo0744
1_477	306.884	-2.16569	0.523225	-4.13911	3.48653e-05	0.000779644	Unknown 201	NA	NA	K02232	cobQ, cbiP	adenosylcobyric acid synthase [EC:6.3.5.10]	NA	lmo1208
1_479	132.059	-5.75794	1.02412	-5.62234	1.88386e-08	1.13321e-06	Unknown 203	NA	NA	K02008	cbiQ	cobalt/nickel transport system permease protein	NA	lmo1206
1_480	80.5007	-5.93697	0.945167	-6.2814	3.35542e-10	2.45994e-08	Unknown 204	NA	NA	K02009	cbiN	cobalt/nickel transport protein	NA	lmo1205
1_481	228.029	-5.70918	1.14565	-4.98336	6.24904e-07	2.6179e-05	Unknown 205	NA	NA	K02007	cbiM	cobalt/nickel transport system permease protein	NA	lmo1204
1_483	120.229	-6.00078	1.36543	-4.39479	1.10878e-05	0.000310303	Unknown 207	NA	NA	K02190	cbiK	sirohydrochlorin cobaltochelatase [EC:4.99.1.3]	NA	lmo1202
1_485	195.181	-6.58711	0.86103	-7.65027	2.00561e-14	3.92097e-12	Unknown 209	NA	NA	K05895	cobK-cbiJ	precorrin-6A/cobalt-precorrin-6A reductase [EC:1.3.1.54 1.3.1.106]	NA	lmo1200
1_486	124.336	-6.46563	2.19177	-2.94996	0.00317814	0.0281355	Unknown 210	NA	NA	K05934	cobJ, cbiH	precorrin-3B C17-methyltransferase [EC:2.1.1.131]	NA	lmo1199
1_487	155.937	-3.90391	1.3965	-2.7955	0.00518201	0.0397288	Unknown 211	NA	NA	K02189	cbiG	cobalt-precorrin 5A hydrolase [EC:3.7.1.12]	NA	lmo1198
1_495	887.588	-6.50354	1.16513	-5.58182	2.38009e-08	1.39592e-06	Unknown 219	NA	NA	NA	NA	NA	NA	NA
1_500	56.7019	-9.23836	2.81328	-3.28384	0.00102402	0.0113222	Unknown 223	NA	NA	NA	NA	NA	NA	NA
1_502	54.5657	-6.66666	1.77592	-3.75391	0.000174096	0.00287341	Unknown 225	NA	NA	NA	NA	NA	NA	NA
1_503	75.9632	-6.29291	1.33153	-4.72606	2.28913e-06	7.78304e-05	Unknown 226	NA	NA	K15024	K15024	putative phosphotransacetylase [EC:2.3.1.8]	NA	NA
1_506	142.816	-6.29353	0.978539	-6.43156	1.26303e-10	1.09743e-08	Unknown 229	NA	NA	K00132		acetaldehyde dehydrogenase (acetylating) [EC:1.2.1.10]	NA	lmo1179
1_508	97.1207	-7.04333	1.21116	-5.81535	6.05055e-09	4.17488e-07	Unknown 231	NA	NA	K04026	eutL	ethanolamine utilization protein EutL	NA	lmo1177
1_510	310.931	-7.67166	2.17581	-3.52588	0.000422074	0.00585908	Unknown 233	NA	NA	K03735	eutB	ethanolamine ammonia-lyase large subunit [EC:4.3.1.7]	NA	lmo1175
1_511	69.8044	-5.92627	1.59961	-3.70484	0.000211528	0.00335301	Unknown 234	NA	NA	K04019	eutA	ethanolamine utilization protein EutA	NA	lmo1174
1_512	403.189	-5.20562	0.724223	-7.18787	6.58118e-13	9.08203e-11	Unknown 235	NA	NA	K00936	pdtaS	two-component system, sensor histidine kinase PdtaS [EC:2.7.13.3]	NA	lmo1173
1_513	90.7633	-4.53827	1.18382	-3.83358	0.000126293	0.0021947	Unknown 236	NA	NA	K22010	pdtaR	two-component system, response regulator PdtaR	NA	lmo1172
1_515	245.656	-2.227	0.670516	-3.32133	0.000895899	0.0103536	Unknown 238	NA	NA	K16651	pduX	L-threonine kinase [EC:2.7.1.177]	NA	lmo1170
1_535	124.046	-3.60161	1.15918	-3.10703	0.00188979	0.0187065	fig|1639.8341.peg.540	Propanediol utilization transcriptional activator	Propanediol utilization	K07720	yesN	two-component system, response regulator YesN	NA	lmo2010
1_537	39.925	-7.46896	2.01226	-3.71173	0.000205849	0.00328518	Unknown 259	NA	NA	K02233	cobS, cobV	adenosylcobinamide-GDP ribazoletransferase [EC:2.7.8.26]	NA	lmo1148
1_590	265.244	-3.36548	0.847828	-3.96953	7.20145e-05	0.00141972	fig|1639.8341.peg.595	Integrase	- none -	K14059	int	integrase	NA	NA
1_639	313.91	-2.70396	0.800482	-3.37792	0.000730372	0.00883223	fig|1639.8341.peg.645	Molybdenum cofactor biosynthesis protein MoaB	- none -	K03638	moaB	molybdopterin adenylyltransferase [EC:2.7.7.75]	NA	lmo1048
1_645	491.972	-3.05698	0.780119	-3.91861	8.90626e-05	0.00168501	Unknown 331	NA	NA	K03750	moeA	molybdopterin molybdotransferase [EC:2.10.1.1]	NA	lmo1042
1_678	52.1443	5.55759	1.4717	3.77632	0.000159163	0.00270578	Unknown 355	NA	NA	NA	NA	NA	NA	NA
1_688	27.6444	5.53887	1.81475	3.05215	0.00227212	0.0210687	Unknown 362	NA	NA	NA	NA	NA	NA	NA
1_711	248.915	2.40395	0.640941	3.75066	0.000176373	0.00287341	fig|1639.8341.peg.717	GNAT family acetyltransferase YjcF	- none -	K02348	elaA	ElaA protein	NA	NA
1_714	3245.17	-2.998	0.69977	-4.28426	1.83347e-05	0.000457587	fig|1639.8341.peg.720	D-alanine--poly(phosphoribitol) ligase subunit 1 (EC 6.1.1.13)	D-Alanyl Lipoteichoic Acid Biosynthesis, Teichoic and lipoteichoic acids biosynthesis	K03367	dltA	D-alanine--poly(phosphoribitol) ligase subunit 1 [EC:6.1.1.13]	dltA	lmo0974
1_715	2421.76	-2.81556	0.591552	-4.75961	1.93964e-06	6.79164e-05	fig|1639.8341.peg.721	D-alanyl transfer protein DltB	D-Alanyl Lipoteichoic Acid Biosynthesis, Teichoic and lipoteichoic acids biosynthesis	K03739	dltB	membrane protein involved in D-alanine export	NA	lmo0973
1_717	6461.64	-2.43057	0.596919	-4.07186	4.66385e-05	0.000994672	Unknown 380	NA	NA	K03740	dltD	D-alanine transfer protein	NA	lmo0971
1_720	39.4908	4.88301	1.22827	3.97553	7.02221e-05	0.00140374	Unknown 383	NA	NA	K00858	ppnK, NADK	NAD+ kinase [EC:2.7.1.23]	NA	lmo0968,lmo1586
1_723	63.2561	2.4732	0.892398	2.7714	0.00558151	0.0425137	fig|1639.8341.peg.730	Adenylate cyclase (EC 4.6.1.1)	cAMP signaling in bacteria	NA	NA	NA	NA	NA
1_725	900.807	-2.43155	0.674512	-3.60491	0.000312264	0.00457857	Unknown 385	NA	NA	K03799	htpX	heat shock protein HtpX [EC:3.4.24.-]	NA	lmo0963
1_749	31.4866	4.78233	1.66324	2.8753	0.00403645	0.0336993	fig|1639.8341.peg.756	hypothetical protein	- none -	NA	NA	NA	NA	NA
1_77	56.3643	-3.09372	1.12357	-2.75348	0.00589659	0.044008	fig|1639.8341.peg.79	Alkyl hydroperoxide reductase subunit C-like protein	Oxidative stress, Thioredoxin-disulfide reductase	K03386	PRDX2_4, ahpC	peroxiredoxin (alkyl hydroperoxide reductase subunit C) [EC:1.11.1.15]	NA	NA
1_780	191.774	2.07274	0.770059	2.69167	0.0071096	0.0497175	Unknown 426	NA	NA	K01834	PGAM, gpmA	2,3-bisphosphoglycerate-dependent phosphoglycerate mutase [EC:5.4.2.11]	NA	lmo2205
1_819	31.237	6.27784	1.60969	3.90004	9.61776e-05	0.00177664	fig|1639.8341.peg.829	hypothetical protein	- none -	NA	NA	NA	NA	NA
1_830	316.661	2.32072	0.618532	3.75198	0.000175442	0.00287341	Unknown 472	NA	NA	K03928	yvaK	carboxylesterase [EC:3.1.1.1]	NA	lmo2450
1_858	1576.62	-2.17835	0.604863	-3.60139	0.000316515	0.00461208	Unknown 493	NA	NA	K03737	por, nifJ	pyruvate-ferredoxin/flavodoxin oxidoreductase [EC:1.2.7.1 1.2.7.-]	NA	lmo0829
1_87	79.8291	4.87417	1.1625	4.19285	2.75466e-05	0.000628851	Unknown 17	NA	NA	K08968	msrC	L-methionine (R)-S-oxide reductase [EC:1.8.4.14]	NA	lmo1595
1_93	71.5538	-3.79404	1.34566	-2.81947	0.00481036	0.0378695	fig|1639.8341.peg.95	N-acetylglutamate kinase (EC 2.7.2.8)	- none -	K00930	argB	acetylglutamate kinase [EC:2.7.2.8]	argB	lmo1589
1_94	126.425	-2.78496	0.84836	-3.28276	0.00102798	0.0113222	fig|1639.8341.peg.96	N-acetylornithine aminotransferase (EC 2.6.1.11)	- none -	K00821	argD	acetylornithine/N-succinyldiaminopimelate aminotransferase [EC:2.6.1.11 2.6.1.17]	argD	lmo1588
2_107	40.4074	5.39505	1.88229	2.86622	0.00415411	0.0341822	fig|1639.8341.peg.983	Uncharacterized protein UPF0344	- none -	NA	NA	NA	NA	NA
2_133	109.091	-3.20969	1.11576	-2.87669	0.00401864	0.0336705	Unknown 526	NA	NA	K08178	JEN	MFS transporter, SHS family, lactate transporter	NA	NA
2_14	198.755	3.48477	1.10306	3.15917	0.00158219	0.0162713	Unknown 499	NA	NA	K21960	ytlI	LysR family transcriptional regulator, regulator of the ytmI operon	NA	lmo2352
2_152	879.635	-2.47165	0.494799	-4.99526	5.8756e-07	2.60078e-05	Unknown 534	NA	NA	K07533	prsA	foldase protein PrsA [EC:5.2.1.8]	prsA2	lmo2219,lmo1444
2_192	80.5914	-3.09257	1.08454	-2.85151	0.00435126	0.035322	fig|1639.8341.peg.1069	Putative peptidoglycan bound protein (LPXTG motif) Lmo2179 homolog	- none -	NA	NA	NA	NA	NA
2_193	467.021	-3.8829	0.655973	-5.9193	3.23312e-09	2.29845e-07	fig|1639.8341.peg.1070	Putative peptidoglycan bound protein (LPXTG motif) Lmo2178 homolog	- none -	NA	NA	NA	NA	NA
2_194	157.096	-3.84575	0.987244	-3.89544	9.80194e-05	0.00178259	Unknown 542	NA	NA	NA	NA	NA	NA	NA
2_208	31.5964	-5.31634	1.88148	-2.82561	0.00471901	0.0374513	fig|1639.8341.peg.1085	Myo-inositol 2-dehydrogenase 1 (EC 1.1.1.18)	- none -	K18855		UDP-N-acetylglucosamine 3-dehydrogenase [EC:1.1.1.374]	NA	NA
2_209	99.2509	-5.70069	1.33935	-4.25632	2.07824e-05	0.000502634	fig|1639.8341.peg.1086	Inosose dehydratase (EC 4.2.1.44)	- none -	K03335	iolE	inosose dehydratase [EC:4.2.1.44]	NA	NA
2_211	183.352	-6.36529	1.34439	-4.73471	2.19371e-06	7.56831e-05	fig|1639.8341.peg.1088	Xylose isomerase-like TIM-barrel protein SAV0219	- none -	K01151;K01741	NA	NA	NA	NA
2_212	335.608	-4.82883	0.906275	-5.32822	9.91818e-08	5.41117e-06	fig|1639.8341.peg.1089	Myo-inositol 2-dehydrogenase (EC 1.1.1.18)	- none -	K16044	iolW	scyllo-inositol 2-dehydrogenase (NADP+) [EC:1.1.1.371]	NA	NA
2_224	143.699	-2.08988	0.682401	-3.06254	0.00219469	0.020595	Unknown 549	NA	NA	NA	NA	NA	NA	NA
2_245	124.602	-5.72875	0.805502	-7.11203	1.14351e-12	1.34134e-10	fig|1639.8341.peg.1123	Neopullulanase (EC 3.2.1.135)	- none -	K01208	cd, ma, nplT	cyclomaltodextrinase / maltogenic alpha-amylase / neopullulanase [EC:3.2.1.54 3.2.1.133 3.2.1.135]	NA	lmo2126
2_246	247.176	-8.22307	1.1389	-7.22016	5.19279e-13	7.61392e-11	fig|1639.8341.peg.1124	Maltodextrin ABC transporter, substrate-binding protein MdxE	- none -	K15770	cycB, ganO	arabinogalactan oligomer / maltooligosaccharide transport system substrate-binding protein	NA	lmo2125
2_247	589.625	-7.11454	0.800614	-8.88636	6.31423e-19	2.46887e-16	fig|1639.8341.peg.1125	Maltodextrin ABC transporter, permease protein MdxF	- none -	K15771	ganP	arabinogalactan oligomer / maltooligosaccharide transport system permease protein	NA	lmo2124
2_248	536.791	-7.60224	1.12397	-6.76375	1.34463e-11	1.31438e-09	fig|1639.8341.peg.1126	Maltodextrin ABC transporter, permease protein MdxG	- none -	K15772	ganQ	arabinogalactan oligomer / maltooligosaccharide transport system permease protein	NA	lmo2123
2_249	452.298	-7.48831	0.846918	-8.84183	9.41596e-19	3.05767e-16	fig|1639.8341.peg.1127	Maltodextrose utilization protein YvdJ	- none -	NA	NA	NA	NA	NA
2_250	247.852	-5.55113	0.805688	-6.88992	5.5824e-12	6.23633e-10	fig|1639.8341.peg.1128	Maltose phosphorylase (EC 2.4.1.8)	- none -	K00691	mapA	maltose phosphorylase [EC:2.4.1.8]	NA	lmo2121
2_256	718.605	-3.4079	0.750335	-4.54184	5.57661e-06	0.000179216	Unknown 557	NA	NA	K02004	ABC.CD.P	putative ABC transport system permease protein	NA	lmo1506,lmo0195,lmo1224,lmo1062,lmo2775,lmo0744
2_257	387.267	-3.84145	0.745222	-5.15477	2.53948e-07	1.26758e-05	Unknown 558	NA	NA	K02003	ABC.CD.A	putative ABC transport system ATP-binding protein	NA	lmo2774,lmo1505,lmo1063,lmo1223,lmo0194,lmo0744
2_267	348.338	-2.42097	0.670184	-3.6124	0.000303379	0.00453065	Unknown 565	NA	NA	K04759	feoB	ferrous iron transport protein B	NA	lmo2105
2_273	785.742	-3.23827	0.71389	-4.53609	5.73065e-06	0.000181677	fig|1639.8341.peg.1151	Putative transcriptional antiterminator, BglG family / PTS system, IIA component	- none -	K02821	PTS-Ula-EIIA, ulaC, sgaA	PTS system, ascorbate-specific IIA component [EC:2.7.1.194]	NA	lmo1973,lmo2651
2_28	353.007	-2.07371	0.649012	-3.19518	0.00139742	0.0148341	Unknown 500	NA	NA	K01372	BLMH, pepC	bleomycin hydrolase [EC:3.4.22.40]	NA	lmo2338
2_30	414.421	-2.86622	0.903779	-3.17137	0.0015172	0.0158193	fig|1639.8341.peg.904	1-phosphofructokinase (EC 2.7.1.56)	Fructose utilization	K00882	fruK	1-phosphofructokinase [EC:2.7.1.56]	NA	lmo2095,lmo2336
2_306	171.997	-3.9816	0.920059	-4.32755	1.50778e-05	0.000397444	Unknown 576	NA	NA	NA	NA	NA	NA	NA
2_307	233.84	-3.63865	0.850613	-4.27768	1.8885e-05	0.000461501	fig|1639.8341.peg.1187	FIG007350: hypothetical protein co-occurring with bile hydrolase	Bile hydrolysis related cluster, Bile hydrolysis related cluster 1	NA	NA	NA	NA	NA
2_31	4131.67	-3.14952	0.625953	-5.03157	4.86477e-07	2.19476e-05	fig|1639.8341.peg.905	PTS system, fructose-specific IIA component (EC 2.7.1.202) / PTS system, fructose-specific IIB component (EC 2.7.1.202) / PTS system, fructose-specific IIC component	- none -	K02768;K02769;K02770	NA	NA	NA	NA
2_324	1039.11	2.45362	0.505134	4.85736	1.18962e-06	4.42991e-05	fig|1639.8341.peg.1204	FIG01269488: protein, clustered with ribosomal protein L32p	- none -	K07040	K07040	uncharacterized protein	NA	lmo2048
2_357	197.333	-2.98599	0.680699	-4.38666	1.15104e-05	0.000317688	Unknown 589	NA	NA	K01191	MAN2C1	alpha-mannosidase [EC:3.2.1.24]	NA	lmo2015,lmo2014,lmo2734
2_358	126.478	-4.2637	0.99591	-4.28121	1.85882e-05	0.000459032	fig|1639.8341.peg.1237	alpha-mannosidase (EC 3.2.1.24)	- none -	K01191	MAN2C1	alpha-mannosidase [EC:3.2.1.24]	NA	lmo2015,lmo2014,lmo2734
2_359	55.2617	-3.87443	1.27328	-3.04288	0.00234328	0.0215582	fig|1639.8341.peg.1238	hypothetical protein	- none -	K09704	K09704	uncharacterized protein	NA	lmo0765,lmo2013
2_360	39.2512	-4.68326	1.49207	-3.13878	0.00169654	0.0170819	fig|1639.8341.peg.1239	hypothetical protein	- none -	NA	NA	NA	NA	NA
2_361	36.7239	-5.59312	1.46594	-3.81538	0.000135972	0.0023284	fig|1639.8341.peg.1240	Two-component system sensor histidine kinase	- none -	K07718	yesM	two-component system, sensor histidine kinase YesM [EC:2.7.13.3]	NA	lmo2011
2_363	47.5935	-5.47971	1.11771	-4.90262	9.45665e-07	3.76022e-05	fig|1639.8341.peg.1242	ABC transporter, permease protein 1 (cluster 1, maltose/g3p/polyamine/iron)	- none -	K17319	lplB	putative aldouronate transport system permease protein	NA	lmo2009
2_364	71.006	-6.58273	1.48375	-4.43656	9.14081e-06	0.000264745	fig|1639.8341.peg.1243	ABC transporter, permease protein 2 (cluster 1, maltose/g3p/polyamine/iron)	- none -	K17320	lplC	putative aldouronate transport system permease protein	NA	lmo2008
2_365	52.8099	-6.15951	1.79648	-3.42865	0.000606595	0.00767495	fig|1639.8341.peg.1244	ABC transporter, substrate-binding protein (cluster 1, maltose/g3p/polyamine/iron)	- none -	K17318	K17318, lplA	putative aldouronate transport system substrate-binding protein	NA	lmo2007
2_379	1322.57	-2.77872	0.520592	-5.33761	9.41782e-08	5.26052e-06	fig|1639.8341.peg.1259	Pyrimidine-nucleoside phosphorylase (EC 2.4.2.2)	Deoxyribose and Deoxynucleoside Catabolism, pyrimidine conversions	K00756	pdp	pyrimidine-nucleoside phosphorylase [EC:2.4.2.2]	NA	lmo1993
2_381	206.914	2.91259	1.04099	2.79789	0.0051437	0.0396842	Unknown 591	NA	NA	K01754	ilvA, tdcB	threonine dehydratase [EC:4.3.1.19]	NA	lmo1991
2_418	632.829	-2.68767	0.834223	-3.22176	0.00127404	0.0137105	fig|1639.8341.peg.1298	Phosphopentomutase (EC 5.4.2.7)	Deoxyribose and Deoxynucleoside Catabolism	K01839	deoB	phosphopentomutase [EC:5.4.2.7]	NA	lmo1954
2_426	19.5849	5.67973	1.64623	3.45015	0.000560285	0.00723268	fig|1639.8341.peg.1306	Acyl-CoA hydrolase (EC 3.1.2.20)	- none -	K01073		acyl-CoA hydrolase [EC:3.1.2.20]	NA	NA
2_429	94.0804	4.46893	1.15912	3.85544	0.00011552	0.00205311	fig|1639.8341.peg.1309	hypothetical protein YpbB	- none -	NA	NA	NA	NA	NA
2_438	2562.41	-4.83165	0.74891	-6.45157	1.10696e-10	9.98814e-09	fig|1639.8341.peg.1319	DNA-binding protein HBsu	DNA structural proteins, bacterial	K03530	hupB	DNA-binding protein HU-beta	NA	lmo1934
2_444	173.667	2.67444	0.873086	3.0632	0.00218981	0.020595	fig|1639.8341.peg.1325	Chorismate synthase (EC 4.2.3.5)	Common Pathway For Synthesis of Aromatic Compounds (DAHP synthase to chorismate)	K01736	aroC	chorismate synthase [EC:4.2.3.5]	NA	lmo1928
2_448	433.983	2.12873	0.52121	4.0842	4.42284e-05	0.000960738	fig|1639.8341.peg.1329	Prephenate dehydrogenase (EC 1.3.1.12)	Phenylalanine and Tyrosine Branches from Chorismate	K04517	tyrA2	prephenate dehydrogenase [EC:1.3.1.12]	NA	lmo1924
2_450	110.975	2.62201	0.698267	3.75503	0.000173322	0.00287341	fig|1639.8341.peg.1331	FIG009300: TPR-repeat-containing protein	- none -	NA	NA	NA	NA	NA
2_455	2074.8	-5.22521	0.831729	-6.28235	3.33502e-10	2.45994e-08	Unknown 608	NA	NA	K00656	pflD	formate C-acetyltransferase [EC:2.3.1.54]	NA	lmo1406,lmo1917
2_467	139.085	3.08466	0.996423	3.09573	0.0019633	0.0192716	fig|1639.8341.peg.1348	CCA tRNA nucleotidyltransferase (EC 2.7.7.72)	- none -	K00974	cca	tRNA nucleotidyltransferase (CCA-adding enzyme) [EC:2.7.7.72 3.1.3.- 3.1.4.-]	NA	lmo1905
2_472	19.1076	5.58702	1.82244	3.06567	0.0021718	0.0205446	fig|1639.8341.peg.1353	Aspartate 1-decarboxylase (EC 4.1.1.11)	Coenzyme A Biosynthesis, Coenzyme A Biosynthesis cluster, Folate biosynthesis cluster	K01579	panD	aspartate 1-decarboxylase [EC:4.1.1.11]	NA	lmo1900
2_485	1432.78	-2.11549	0.593971	-3.56161	0.000368591	0.00524069	fig|1639.8341.peg.1366	hypothetical protein	- none -	NA	NA	NA	NA	NA
2_488	576.77	3.5362	0.7261	4.87013	1.11525e-06	4.28915e-05	fig|1639.8341.peg.1369	Xanthine phosphoribosyltransferase (EC 2.4.2.22)	Purine conversions, Xanthine Metabolism in Bacteria	K03816	xpt	xanthine phosphoribosyltransferase [EC:2.4.2.22]	NA	lmo1885
2_489	472.602	2.95049	0.850484	3.4692	0.00052202	0.00695829	fig|1639.8341.peg.1370	Xanthine permease	Purine Utilization, Xanthine Metabolism in Bacteria	K16169	pbuX	xanthine permease	NA	lmo1884
2_506	835.556	-2.26537	0.517393	-4.37842	1.19541e-05	0.000326098	Unknown 621	NA	NA	K01006	ppdK	pyruvate, orthophosphate dikinase [EC:2.7.9.1]	NA	lmo1867
2_524	937.963	2.50243	0.514187	4.86677	1.13437e-06	4.2923e-05	fig|1639.8341.peg.1405	Manganese ABC transporter, ATP-binding protein SitB	- none -	K19973	mntA	manganese/zinc transport system ATP-binding protein [EC:3.6.3.35]	NA	lmo1849
2_525	4419.65	2.01177	0.573121	3.5102	0.000447771	0.00614311	fig|1639.8341.peg.1406	Manganese ABC transporter, inner membrane permease protein SitD	- none -	K19976	mntB	manganese/zinc transport system permease protein	NA	lmo1848
2_526	3683.96	2.10686	0.470866	4.47443	7.66153e-06	0.000230435	fig|1639.8341.peg.1407	Manganese ABC transporter, periplasmic-binding protein SitA	- none -	K19975	mntC	manganese/zinc transport system substrate-binding protein	lpeA	lmo1847
2_547	22.0586	4.51982	1.64207	2.75251	0.00591401	0.044008	fig|1639.8341.peg.1428	DNA-directed RNA polymerase omega subunit (EC 2.7.7.6)	CBSS-176299.4.peg.1292, RNA polymerase bacterial	K03060	rpoZ	DNA-directed RNA polymerase subunit omega [EC:2.7.7.6]	NA	lmo1826
2_76	474.504	5.50043	1.52328	3.6109	0.000305133	0.00453065	fig|1639.8341.peg.952	Protein gp8 [Bacteriophage A118]	- none -	NA	NA	NA	NA	NA
2_88	259.157	4.3555	1.31269	3.31798	0.000906694	0.010427	fig|1639.8341.peg.964	Putative long tail fibre [Bacteriophage A118]	- none -	NA	NA	NA	NA	NA
2_95	78.3597	4.83102	1.46714	3.29282	0.000991879	0.0110282	Unknown 509	NA	NA	NA	NA	NA	NA	NA
3_144	35.5061	4.75073	1.71907	2.76355	0.00571755	0.0431298	Unknown 755	NA	NA	K02400	flhA	flagellar biosynthesis protein FlhA	NA	lmo0680
3_182	101.339	-6.72863	1.4453	-4.65552	3.23158e-06	0.000106779	Unknown 782	NA	NA	K08314	fsaB, talC	fructose-6-phosphate aldolase 2 [EC:4.1.2.-]	NA	NA
3_203	102.63	3.25908	0.804642	4.05036	5.11399e-05	0.0010712	fig|1639.8341.peg.1689	Acetyltransferase, GNAT family	- none -	NA	NA	NA	NA	NA
3_23	32.2959	6.18217	1.89796	3.25728	0.00112486	0.0122741	fig|1639.8341.peg.1502	hypothetical protein	- none -	NA	NA	NA	NA	NA
3_244	200.709	2.432	0.767993	3.1667	0.00154179	0.0159341	Unknown 829	NA	NA	K03070	secA	preprotein translocase subunit SecA	secA2	lmo2510,lmo0583
3_255	42.9019	4.20255	1.33301	3.15268	0.0016178	0.0164708	Unknown 835	NA	NA	NA	NA	NA	NA	NA
3_263	355.815	2.53401	0.629548	4.02513	5.69446e-05	0.00118223	fig|1639.8341.peg.1749	Phosphoribosylformimino-5-aminoimidazole carboxamide ribotide isomerase (EC 5.3.1.16)	Chorismate: Intermediate for synthesis of Tryptophan, PAPA antibiotics, PABA, 3-hydroxyanthranilate and more., Histidine Biosynthesis	K01814	hisA	phosphoribosylformimino-5-aminoimidazole carboxamide ribotide isomerase [EC:5.3.1.16]	NA	lmo0564
3_270	65.8627	-3.42007	1.12975	-3.02729	0.00246759	0.0225251	Unknown 838	NA	NA	K02226	cobC, phpB	alpha-ribazole phosphatase [EC:3.1.3.73]	NA	lmo1149
3_293	201.499	-2.02615	0.560527	-3.61472	0.000300668	0.00452158	Unknown 851	NA	NA	K09157	K09157	uncharacterized protein	NA	lmo0534
3_306	316.43	-2.01494	0.687242	-2.93193	0.00336866	0.0293787	fig|1639.8341.peg.1792	6-phospho-beta-glucosidase (EC 3.2.1.86)	Beta-Glucoside Metabolism	K01222	A, celF	6-phospho-beta-glucosidase [EC:3.2.1.86]	NA	lmo0521,lmo0536
3_315	83.9254	2.80813	1.01418	2.76887	0.00562506	0.0427068	fig|1639.8341.peg.1801	hypothetical protein	- none -	NA	NA	NA	NA	NA
3_319	59.1686	-4.46964	1.45331	-3.07548	0.00210163	0.0201242	Unknown 869	NA	NA	K02775	PTS-Gat-EIIC, gatC, sgcC	PTS system, galactitol-specific IIC component	NA	lmo2665,lmo0508,lmo2096
3_334	37.3873	5.42348	1.5632	3.46948	0.000521466	0.00695829	fig|1639.8341.peg.1820	hydrolase, CocE/NonD family	- none -	K06978	K06978	uncharacterized protein	NA	lmo0493,lmo2755
3_336	56.1145	5.67426	1.53699	3.6918	0.000222672	0.00345953	Unknown 883	NA	NA	K03785	aroD	3-dehydroquinate dehydratase I [EC:4.2.1.10]	NA	lmo0491
3_339	91.1475	2.52413	0.893004	2.82656	0.00470511	0.0374513	fig|1639.8341.peg.1825	Transcriptional regulator, LysR family	- none -	K09681	gltC	LysR family transcriptional regulator, transcription activator of glutamate synthase operon	NA	lmo1735
3_345	1505.32	-3.25731	0.595712	-5.46793	4.5533e-08	2.60538e-06	Unknown 891	NA	NA	K06941	rlmN	23S rRNA (adenine2503-C2)-methyltransferase [EC:2.1.1.192]	NA	lmo0482
3_346	1647.8	-3.9466	1.06817	-3.69475	0.000220108	0.00344248	Unknown 892	NA	NA	K10254	ohyA, sph	oleate hydratase [EC:4.2.1.53]	NA	lmo0481
3_357	118.577	3.12871	0.921955	3.39356	0.000689914	0.00860924	Unknown 902	NA	NA	K00571		site-specific DNA-methyltransferase (adenine-specific) [EC:2.1.1.72]	NA	lmo1582
3_373	71.0964	6.45133	1.53884	4.19234	2.76094e-05	0.000628851	Unknown 917	NA	NA	K09684	pucR	purine catabolism regulatory protein	NA	NA
3_39	1229.88	-2.05617	0.75982	-2.70613	0.00680725	0.0483743	Unknown 663	NA	NA	NA	NA	NA	NA	NA
3_396	5638.09	-2.91111	0.642996	-4.52741	5.97106e-06	0.000184317	Unknown 932	NA	NA	K13730	inlA	internalin A	inlA	lmo0433
3_402	25.6918	-5.43016	2.00608	-2.70685	0.0067924	0.0483743	Unknown 937	NA	NA	K02769	PTS-Fru-EIIB, fruA	PTS system, fructose-specific IIB component [EC:2.7.1.202]	NA	lmo0399,lmo0427,lmo2136
3_409	59.5076	5.44544	1.89726	2.87017	0.00410255	0.0338894	Unknown 940	NA	NA	K20861	ybjI	FMN hydrolase / 5-amino-6-(5-phospho-D-ribitylamino)uracil phosphatase [EC:3.1.3.102 3.1.3.104]	NA	NA
3_420	100.904	2.57251	0.941027	2.73373	0.00626213	0.0460532	Unknown 946	NA	NA	K13730	inlA	internalin A	inlF	lmo0433
3_428	12082.5	-2.46177	0.795906	-3.09304	0.00198119	0.0193089	Unknown 954	NA	NA	K15524	mngB	mannosylglycerate hydrolase [EC:3.2.1.170]	NA	lmo0401
3_429	3870.06	5.31705	1.47347	3.60852	0.000307953	0.00454376	Unknown 955	NA	NA	K02770	PTS-Fru-EIIC, fruA	PTS system, fructose-specific IIC component	lmo0400	lmo0428,lmo0400,lmo2335,lmo2135,lmo2733,lmo0358
3_431	107.631	-4.85725	1.4518	-3.34568	0.000820824	0.00968895	Unknown 957	NA	NA	K02768	PTS-Fru-EIIA, fruB	PTS system, fructose-specific IIA component [EC:2.7.1.202]	lmo0398	lmo2137,lmo0357,lmo0398,lmo0426,lmo0631
3_439	81.5882	4.96818	1.58709	3.13037	0.00174586	0.0175034	Unknown 964	NA	NA	K03648	UNG, UDG	uracil-DNA glycosylase [EC:3.2.2.27]	NA	lmo1227,lmo0390
3_469	141.578	4.61383	0.925103	4.98736	6.12088e-07	2.6179e-05	fig|1639.8341.peg.1960	Twin-arginine translocation protein TatCy	- none -	K03118	tatC	sec-independent protein translocase protein TatC	NA	lmo0361
3_481	102.009	-6.51714	1.53782	-4.23792	2.25602e-05	0.000540064	fig|1639.8341.peg.1972	hypothetical protein	- none -	NA	NA	NA	NA	NA
3_484	200.648	-4.68564	1.20738	-3.88082	0.000104104	0.00187867	fig|1639.8341.peg.1975	Phosphoenolpyruvate-dihydroxyacetone phosphotransferase (EC 2.7.1.121), ADP-binding subunit DhaL	Dihydroxyacetone kinases	K05879	dhaL	phosphoenolpyruvate---glycerone phosphotransferase subunit DhaL [EC:2.7.1.121]	NA	lmo0347,lmo2696
3_487	147.735	-4.03457	1.3227	-3.05025	0.0022865	0.0211186	fig|1639.8341.peg.1978	Oxidoreductase, short-chain dehydrogenase/reductase family	- none -	K22251	golD	glycerol dehydrogenase [EC:1.1.1.6]	NA	lmo0344
3_488	168.577	-4.04201	1.16183	-3.479	0.000503286	0.00682491	fig|1639.8341.peg.1979	Transaldolase (EC 2.2.1.2)	Fructose utilization, Pentose phosphate pathway	K00616	talA, talB	transaldolase [EC:2.2.1.2]	NA	lmo2743,lmo0343
3_489	322.44	-3.13301	0.74605	-4.19946	2.67552e-05	0.000621462	fig|1639.8341.peg.1980	Transketolase (EC 2.2.1.1)	Pentose phosphate pathway	K00615	tktA, tktB	transketolase [EC:2.2.1.1]	NA	lmo2660,lmo0342,lmo1032,lmo1033,lmo1305
3_65	77.5502	3.38014	1.01603	3.3268	0.000878485	0.010266	Unknown 680	NA	NA	K03665	hflX	GTPase	NA	lmo0762,lmo1296
3_76	48.8728	3.71284	1.27019	2.92305	0.00346622	0.0299595	Unknown 691	NA	NA	NA	NA	NA	NA	NA
3_88	71.5175	4.2998	1.48588	2.89378	0.0038063	0.0322368	Unknown 702	NA	NA	NA	NA	NA	NA	NA
4_11	290.515	2.91374	0.79223	3.6779	0.000235161	0.0036058	Unknown 1014	NA	NA	K02341	holB	DNA polymerase III subunit delta' [EC:2.7.7.7]	NA	lmo0162
4_122	5791.29	-2.5486	0.615764	-4.13892	3.48946e-05	0.000779644	Unknown 1113	NA	NA	K07813	agrB	accessory gene regulator B	NA	lmo0048
4_130	22.5626	5.34997	1.54716	3.45794	0.000544321	0.00717403	Unknown 1121	NA	NA	K10536	aguA	agmatine deiminase [EC:3.5.3.12]	NA	lmo0040,lmo0038
4_137	41.1399	3.43818	1.27686	2.69268	0.00708803	0.0497175	Unknown 1128	NA	NA	K01179		endoglucanase [EC:3.2.1.4]	NA	NA
4_143	99.5644	-5.0423	1.81577	-2.77694	0.00548728	0.0419321	Unknown 1132	NA	NA	K02755;K02756;K02757	NA	NA	NA	NA
4_159	946.677	2.10379	0.545934	3.85356	0.000116413	0.00205341	Unknown 1146	NA	NA	K01597	MVD, mvaD	diphosphomevalonate decarboxylase [EC:4.1.1.33]	NA	lmo0011
4_164	857.089	2.59638	0.53915	4.81569	1.46692e-06	5.29444e-05	Unknown 1151	NA	NA	K02470	gyrB	DNA gyrase subunit B [EC:5.99.1.3]	gyrB	lmo0006
4_198	218.047	3.40047	0.930741	3.65351	0.000258679	0.00392259	Unknown 1160	NA	NA	K07078	K07078	uncharacterized protein	NA	lmo2829
4_202	784.098	2.01742	0.623823	3.23396	0.00122087	0.01326	fig|1639.8341.peg.2199	Phosphoserine aminotransferase (EC 2.6.1.52)	Glycine and Serine Utilization, Pyridoxin (Vitamin B6) Biosynthesis, Serine Biosynthesis	K00831	serC, PSAT1	phosphoserine aminotransferase [EC:2.6.1.52]	NA	lmo2825
4_203	424.496	2.63998	0.793631	3.32646	0.000879571	0.010266	fig|1639.8341.peg.2200	D-3-phosphoglycerate dehydrogenase (EC 1.1.1.95)	Glycine and Serine Utilization, Pyridoxin (Vitamin B6) Biosynthesis, Serine Biosynthesis	K00058	serA, PHGDH	D-3-phosphoglycerate dehydrogenase / 2-oxoglutarate reductase [EC:1.1.1.95 1.1.1.399]	NA	lmo2824
4_21	868.123	3.23731	0.858619	3.77036	0.00016301	0.00275123	fig|1639.8341.peg.2013	Oligopeptide ABC transporter, substrate-binding protein OppA (TC 3.A.1.5.1)	- none -	K02035	ABC.PE.S	peptide/nickel transport system substrate-binding protein	NA	lmo2569,lmo0135,lmo0152
4_227	212.278	-6.38508	1.45302	-4.39435	1.11106e-05	0.000310303	fig|1639.8341.peg.2225	Oxidoreductase, Gfo/Idh/MocA family	- none -	K18855		UDP-N-acetylglucosamine 3-dehydrogenase [EC:1.1.1.374]	NA	NA
4_228	508.264	-4.94157	1.12342	-4.39869	1.08908e-05	0.000310303	fig|1639.8341.peg.2226	PTS system, mannitol-specific IIC component / PTS system, mannitol-specific IIB component (EC 2.7.1.197)	- none -	K02799;K02800	NA	NA	NA	NA
4_229	41.5015	-4.2597	1.47681	-2.88439	0.00392178	0.0330953	fig|1639.8341.peg.2227	Hydrolase, haloacid dehalogenase-like family	- none -	K07025	K07025	putative hydrolase of the HAD superfamily	NA	lmo0635
4_261	92.9958	3.35594	0.990775	3.38718	0.000706139	0.00871889	fig|1639.8341.peg.2259	hypothetical protein	- none -	NA	NA	NA	NA	NA
4_311	2630.4	-2.3156	0.410112	-5.64626	1.63979e-08	1.01235e-06	fig|1639.8341.peg.2311	Cytochrome d ubiquinol oxidase subunit I (EC 1.10.3.-)	Terminal cytochrome d ubiquinol oxidases, Terminal cytochrome oxidases	K00425	cydA	cytochrome bd ubiquinol oxidase subunit I [EC:7.1.1.7]	NA	lmo2718
4_321	374.314	-7.79712	1.08797	-7.16667	7.68444e-13	1.00154e-10	fig|1639.8341.peg.2321	PTS system, cellobiose-specific IIC component	- none -	K02761	PTS-Cel-EIIC, celB, chbC	PTS system, cellobiose-specific IIC component	NA	lmo0901,lmo0915,lmo2684,lmo2708,lmo2763,lmo2783,lmo0298,lmo0034,lmo0373,lmo0876
4_346	1544.53	-4.30417	0.685166	-6.28193	3.34386e-10	2.45994e-08	Unknown 1195	NA	NA	K02759	PTS-Cel-EIIA, celC, chbA	PTS system, cellobiose-specific IIA component [EC:2.7.1.196 2.7.1.205]	NA	lmo0916,lmo1719,lmo2259,lmo2685,lmo2765,lmo2780,lmo0874,lmo0301
4_347	4508.4	-4.86587	0.656009	-7.41738	1.19461e-13	2.00182e-11	Unknown 1196	NA	NA	K02761	PTS-Cel-EIIC, celB, chbC	PTS system, cellobiose-specific IIC component	NA	lmo0901,lmo0915,lmo2684,lmo2708,lmo2763,lmo2783,lmo0298,lmo0034,lmo0373,lmo0876
4_348	199.845	-4.97695	0.782203	-6.36274	1.98192e-10	1.66057e-08	Unknown 1197	NA	NA	K02760	PTS-Cel-EIIB, celA, chbB	PTS system, cellobiose-specific IIB component [EC:2.7.1.196 2.7.1.205]	NA	lmo0875,lmo0914,lmo1095,lmo1720,lmo2373,lmo2683,lmo2762,lmo2782,lmo0374,lmo0299
4_35	3392.41	3.08586	0.424343	7.27208	3.5399e-13	5.5364e-11	Unknown 1035	NA	NA	K02034	ABC.PE.P1	peptide/nickel transport system permease protein	NA	lmo0137,lmo0269
4_36	1759.41	2.81213	0.794181	3.54092	0.000398741	0.00556813	Unknown 1036	NA	NA	K02033	ABC.PE.P	peptide/nickel transport system permease protein	NA	lmo0136
4_363	17488.5	-9.67142	0.672432	-14.3828	6.64019e-47	1.55779e-43	fig|1639.8341.peg.2363	Predicted galactitol operon regulator (Transcriptional antiterminator), BglG family / PTS system, IIA component	- none -	K02821	PTS-Ula-EIIA, ulaC, sgaA	PTS system, ascorbate-specific IIA component [EC:2.7.1.194]	NA	lmo1973,lmo2651
4_364	871.532	-7.73036	1.08545	-7.12177	1.06549e-12	1.31559e-10	fig|1639.8341.peg.2364	PTS system, galactitol-specific IIA component (EC 2.7.1.200)	- none -	K02773	PTS-Gat-EIIA, gatA, sgcA	PTS system, galactitol-specific IIA component [EC:2.7.1.200]	NA	lmo2667,lmo2098,lmo0503
4_365	227.154	-7.60559	2.05781	-3.69596	0.000219055	0.00344248	fig|1639.8341.peg.2365	PTS system, galactitol-specific IIB component (EC 2.7.1.200)	- none -	K02774	PTS-Gat-EIIB, gatB, sgcB	PTS system, galactitol-specific IIB component [EC:2.7.1.200]	NA	lmo2666,lmo0507,lmo2097
4_366	9103.81	-9.99909	0.930202	-10.7494	5.96587e-27	4.66531e-24	fig|1639.8341.peg.2366	PTS system, galactitol-specific IIC component	- none -	K02775	PTS-Gat-EIIC, gatC, sgcC	PTS system, galactitol-specific IIC component	NA	lmo2665,lmo0508,lmo2096
4_367	6469.81	-7.80768	0.854426	-9.13793	6.36618e-20	2.98701e-17	fig|1639.8341.peg.2367	Sorbitol dehydrogenase homologue (EC:1.1.1.14)	- none -	K00008	SORD, gutB	L-iditol 2-dehydrogenase [EC:1.1.1.14]	NA	lmo2663,lmo2664,lmo0506
4_368	4904.06	-7.93226	0.840496	-9.43759	3.81452e-21	2.23722e-18	fig|1639.8341.peg.2368	Galactitol-1-phosphate 5-dehydrogenase (EC 1.1.1.251)	- none -	K00008	SORD, gutB	L-iditol 2-dehydrogenase [EC:1.1.1.14]	NA	lmo2663,lmo2664,lmo0506
4_369	379.49	-5.35508	0.78486	-6.82298	8.9172e-12	9.50897e-10	fig|1639.8341.peg.2369	Ribose-5-phosphate isomerase B (EC 5.3.1.6)	- none -	K01808	rpiB	ribose 5-phosphate isomerase B [EC:5.3.1.6]	NA	lmo2662,lmo2674,lmo0498,lmo0736,lmo0345
4_37	2099.02	3.30777	0.769206	4.30024	1.70615e-05	0.000435069	Unknown 1037	NA	NA	K02035	ABC.PE.S	peptide/nickel transport system substrate-binding protein	ctaP	lmo2569,lmo0135,lmo0152
4_370	1117.98	-6.55354	0.871488	-7.51994	5.48003e-14	9.88934e-12	fig|1639.8341.peg.2370	Ribulose-phosphate 3-epimerase (EC 5.1.3.1)	Pentose phosphate pathway	K01783	rpe, RPE	ribulose-phosphate 3-epimerase [EC:5.1.3.1]	NA	lmo2659,lmo2661,lmo1818,lmo0499,lmo0505,lmo0735
4_371	3371.76	-5.83418	0.705077	-8.27454	1.28956e-16	3.02531e-14	fig|1639.8341.peg.2371	Transketolase (EC 2.2.1.1)	Pentose phosphate pathway	K00615	tktA, tktB	transketolase [EC:2.2.1.1]	NA	lmo2660,lmo0342,lmo1032,lmo1033,lmo1305
4_372	1271.23	-5.34889	0.80869	-6.61427	3.73392e-11	3.50391e-09	fig|1639.8341.peg.2372	Ribulose-phosphate 3-epimerase (EC 5.1.3.1)	Pentose phosphate pathway	K01783	rpe, RPE	ribulose-phosphate 3-epimerase [EC:5.1.3.1]	NA	lmo2659,lmo2661,lmo1818,lmo0499,lmo0505,lmo0735
4_378	51585.9	-3.17679	0.660731	-4.80799	1.52459e-06	5.41921e-05	fig|1639.8341.peg.2378	Translation elongation factor Tu	Mycobacterium virulence operon involved in protein synthesis (SSU ribosomal proteins), Translation elongation factors bacterial	K02358	tuf, TUFM	elongation factor Tu	NA	lmo2653
4_380	73.6734	-5.48292	1.77054	-3.09676	0.0019565	0.0192716	fig|1639.8341.peg.2380	PTS system, IIA component	- none -	K02798	PTS-Mtl-EIIA, mtlA, cmtB	PTS system, mannitol-specific IIA component [EC:2.7.1.197]	NA	lmo2797
4_382	326.952	-5.78256	1.15965	-4.98647	6.14934e-07	2.6179e-05	fig|1639.8341.peg.2382	PTS system, IIC component, UlaA-type	- none -	K03475	PTS-Ula-EIIC, ulaA, sgaT	PTS system, ascorbate-specific IIC component	NA	lmo1971,lmo2649
4_386	981.626	-6.74284	1.18687	-5.68117	1.33777e-08	8.48221e-07	fig|1639.8341.peg.2386	hypothetical protein	- none -	K00845	glk	glucokinase [EC:2.7.1.2]	NA	NA
4_387	25.601	4.43368	1.4895	2.97663	0.00291439	0.0259968	fig|1639.8341.peg.2387	hypothetical protein	- none -	NA	NA	NA	NA	NA
4_394	4249.27	-2.64273	0.538167	-4.91061	9.07916e-07	3.69176e-05	fig|1639.8341.peg.2394	Putative pheromone precursor lipoprotein, related to Cad	Sex pheromones in Enterococcus faecalis and other Firmicutes	K20379	cad	sex pheromone cAD1	NA	NA
4_403	7706.79	-3.16056	0.271828	-11.6271	3.00221e-31	3.52159e-28	Unknown 1207	NA	NA	K02965	RP-S19, rpsS	small subunit ribosomal protein S19	NA	lmo2628
4_42	548.736	-2.95603	0.661644	-4.46771	7.90626e-06	0.000234786	fig|1639.8341.peg.2035	5'-nucleotidase (EC 3.1.3.5)	Purine conversions, pyrimidine conversions	K01081		5'-nucleotidase [EC:3.1.3.5]	NA	NA
4_43	212.253	5.11821	1.48336	3.45042	0.000559711	0.00723268	Unknown 1041	NA	NA	K01448	amiABC	N-acetylmuramoyl-L-alanine amidase [EC:3.5.1.28]	NA	lmo0129,lmo1521
4_439	21.8736	4.76585	1.74246	2.73513	0.00623552	0.0460016	fig|1639.8341.peg.2440	Oxidoreductase, aldo/keto reductase family	- none -	K06221	dkgA	2,5-diketo-D-gluconate reductase A [EC:1.1.1.346]	NA	NA
4_44	73.6947	4.72803	1.56738	3.01652	0.00255698	0.0232507	Unknown 1042	NA	NA	NA	NA	NA	NA	NA
4_441	129.291	-3.69717	0.852319	-4.33777	1.43933e-05	0.000383713	fig|1639.8341.peg.2442	ATP-binding protein, Mrp/Nbp35 family	- none -	K03593	mrp, NUBPL	ATP-binding protein involved in chromosome partitioning	NA	lmo2590
4_45	295.793	5.17496	1.40681	3.67851	0.000234599	0.0036058	Unknown 1043	NA	NA	NA	NA	NA	NA	NA
4_46	1766.59	4.99295	0.788852	6.32938	2.46152e-10	1.99128e-08	Unknown 1044	NA	NA	NA	NA	NA	NA	NA
4_48	161.254	6.00626	1.39529	4.30466	1.67241e-05	0.000431151	Unknown 1046	NA	NA	NA	NA	NA	NA	NA
4_49	279.998	4.73066	1.21164	3.90435	9.44799e-05	0.0017732	Unknown 1047	NA	NA	NA	NA	NA	NA	NA
4_50	522.34	5.62745	1.09796	5.12537	2.96954e-07	1.45136e-05	Unknown 1048	NA	NA	NA	NA	NA	NA	NA
4_54	403.001	2.71858	0.881317	3.08468	0.00203772	0.0196728	Unknown 1052	NA	NA	NA	NA	NA	NA	NA
4_67	1548.26	-7.34414	1.08408	-6.77456	1.24785e-11	1.27281e-09	Unknown 1061	NA	NA	K01183		chitinase [EC:3.2.1.14]	NA	lmo0105
4_71	100.804	-4.24273	1.22971	-3.45019	0.000560196	0.00723268	Unknown 1065	NA	NA	NA	NA	NA	NA	NA
4_79	21.7127	5.35197	1.88444	2.84008	0.00451016	0.0362098	Unknown 1073	NA	NA	K02112	ATPF1B, atpD	F-type H+/Na+-transporting ATPase subunit beta [EC:7.1.2.2 7.2.2.1]	NA	lmo0092,lmo2529
4_8	42.7789	5.51009	1.47101	3.7458	0.000179821	0.00290938	Unknown 1011	NA	NA	K07461	K07461	putative endonuclease	NA	lmo0166
4_87	133.748	3.08121	1.07877	2.85624	0.00428698	0.0350427	fig|1639.8341.peg.2081	Oxidoreductase, aldo/keto reductase family	- none -	K05275		pyridoxine 4-dehydrogenase [EC:1.1.1.65]	NA	NA
4_96	181.102	2.6885	0.771252	3.48589	0.000490503	0.00669024	Unknown 1087	NA	NA	K03417	prpB	methylisocitrate lyase [EC:4.1.3.30]	NA	NA
5_100	1555.29	2.16339	0.461491	4.68784	2.76108e-06	9.25358e-05	fig|1639.8341.peg.2543	Central glycolytic genes regulator	- none -	K05311	cggR	central glycolytic genes regulator	lmo2460	lmo2460
5_107	286.314	2.64607	0.882165	2.99952	0.00270409	0.0244934	fig|1639.8341.peg.2550	Hypothetical protein formerly called MenX	- none -	K00433	cpo	non-heme chloroperoxidase [EC:1.11.1.10]	NA	NA
5_108	468.926	2.30387	0.510042	4.51702	6.27146e-06	0.000191076	fig|1639.8341.peg.2551	Carboxylesterase (EC 3.1.1.1)	- none -	K03928	yvaK	carboxylesterase [EC:3.1.1.1]	NA	lmo2450
5_11	446.006	-2.22448	0.671817	-3.31114	0.000929174	0.0106334	fig|1639.8341.peg.2453	LSU ribosomal protein L31p @ LSU ribosomal protein L31p, zinc-independent	Ribosome LSU bacterial, Ribosome LSU bacterial	K02909	RP-L31, rpmE	large subunit ribosomal protein L31	NA	lmo2548
5_135	711.562	-2.59932	0.895109	-2.90392	0.00368523	0.0314384	fig|1639.8341.peg.2578	Glycine cleavage system H protein	Glycine and Serine Utilization, Glycine cleavage system	K02437	gcvH, GCSH	glycine cleavage system H protein	NA	lmo2425
5_15	35.8588	4.63792	1.70281	2.72369	0.00645571	0.0473284	fig|1639.8341.peg.2457	Thymidine kinase (EC 2.7.1.21)	pyrimidine conversions	K00857	tdk, TK	thymidine kinase [EC:2.7.1.21]	NA	lmo2544
5_154	86.2351	4.9112	1.20528	4.07473	4.60672e-05	0.000991501	fig|1639.8341.peg.2597	UPF0759 protein YunF	- none -	NA	NA	NA	NA	NA
5_174	63.6686	2.97289	0.883928	3.36327	0.000770248	0.00921939	fig|1639.8341.peg.2619	1,4-dihydroxy-2-naphthoyl-CoA hydrolase (EC 3.1.2.28) in menaquinone biosynthesis	- none -	K19222	menI, DHNAT	1,4-dihydroxy-2-naphthoyl-CoA hydrolase [EC:3.1.2.28]	NA	lmo2385
5_8	111.108	2.65449	0.906746	2.92749	0.00341711	0.0296909	fig|1639.8341.peg.2450	Transcription termination factor Rho	Transcription factors bacterial	K03628	rho	transcription termination factor Rho	NA	lmo2551
6_11	146.828	-3.44114	1.04156	-3.30385	0.000953676	0.0108083	Unknown 1259	NA	NA	K00788	thiE	thiamine-phosphate pyrophosphorylase [EC:2.5.1.3]	NA	lmo0318
6_12	86.7465	-3.8374	1.33538	-2.87364	0.00405775	0.033757	Unknown 1260	NA	NA	K00941	thiD	hydroxymethylpyrimidine/phosphomethylpyrimidine kinase [EC:2.7.1.49 2.7.4.7]	NA	lmo0317
6_31	111.336	-3.90526	0.897419	-4.35166	1.3511e-05	0.000364331	fig|1639.8341.peg.2669	PTS system, cellobiose-specific IIC component	- none -	K02761	PTS-Cel-EIIC, celB, chbC	PTS system, cellobiose-specific IIC component	NA	lmo0901,lmo0915,lmo2684,lmo2708,lmo2763,lmo2783,lmo0298,lmo0034,lmo0373,lmo0876
6_49	1366.79	-2.17221	0.657472	-3.30389	0.000953534	0.0108083	Unknown 1285	NA	NA	K04068	nrdG	anaerobic ribonucleoside-triphosphate reductase activating protein [EC:1.97.1.4]	NA	lmo0280
6_50	1398.37	-2.13237	0.646555	-3.29805	0.000973571	0.0109393	Unknown 1286	NA	NA	K21636	nrdD	ribonucleoside-triphosphate reductase (formate) [EC:1.1.98.6]	NA	lmo0279
6_73	43.6798	2.50884	0.927394	2.70526	0.00682519	0.0483743	Unknown 1302	NA	NA	K00564	rsmC	16S rRNA (guanine1207-N2)-methyltransferase [EC:2.1.1.172]	NA	lmo0256
6_97	33.3153	5.21369	1.77512	2.93708	0.00331314	0.029111	Unknown 1326	NA	NA	K19405	mcsB	protein arginine kinase [EC:2.7.14.1]	NA	lmo0231
7_1	94.3957	3.96021	1.40175	2.82519	0.00472532	0.0374513	Unknown 1329	NA	NA	K09825	perR	Fur family transcriptional regulator, peroxide stress response regulator	perR	lmo1683
7_20	28.7416	6.23804	2.03005	3.07286	0.0021202	0.0202194	Unknown 1341	NA	NA	K21252	fosX	fosfomycin resistance protein FosX	fosX	lmo1702
7_36	1146.58	-3.86829	0.76651	-5.04663	4.49665e-07	2.06846e-05	Unknown 1350	NA	NA	K09963	K09963	uncharacterized protein	NA	lmo1718
7_38	592.743	-5.49779	0.68902	-7.97915	1.47344e-15	3.14244e-13	Unknown 1352	NA	NA	K02760	PTS-Cel-EIIB, celA, chbB	PTS system, cellobiose-specific IIB component [EC:2.7.1.196 2.7.1.205]	NA	lmo0875,lmo0914,lmo1095,lmo1720,lmo2373,lmo2683,lmo2762,lmo2782,lmo0374,lmo0299
7_48	97.7498	4.4427	1.44301	3.07878	0.0020785	0.0199843	fig|1639.8341.peg.2786	N-acetyl-D-glucosamine ABC transporter, substrate-binding protein	- none -	K02027	ABC.MS.S	multiple sugar transport system substrate-binding protein	NA	lmo2839,lmo0181,lmo0859,lmo0768,lmo1730
7_53	76.9371	3.9639	1.11724	3.54794	0.000388259	0.00548708	fig|1639.8341.peg.2791	Glutamate synthase operon transcriptional activator GltC, LysR family	- none -	K09681	gltC	LysR family transcriptional regulator, transcription activator of glutamate synthase operon	NA	lmo1735
7_8	1423.28	-2.45372	0.569624	-4.30762	1.6502e-05	0.000430151	fig|1639.8341.peg.2746	Uncharacterized membrane protein YfhP	- none -	K07038	K07038	inner membrane protein	NA	lmo1690
8_2	70.6826	2.89672	0.843062	3.43595	0.000590478	0.00756974	fig|1639.8341.peg.2834	Glucose:proton symporter GlcU	- none -	K05340	glcU	glucose uptake protein	NA	lmo0169,lmo0424
8_29	37.1931	4.26773	1.39773	3.05333	0.00226316	0.0210687	fig|1639.8341.peg.2861	Zinc metalloproteinase aureolysin (EC 3.4.24.29)	- none -	K19351	mpl	zinc metalloproteinase [EC:3.4.24.-]	mpl	lmo0203
8_39	61.6405	6.08072	1.52459	3.98844	6.65087e-05	0.00135678	fig|1639.8341.peg.2871	Peptidyl-tRNA hydrolase (EC 3.1.1.29)	Sporulation-associated proteins with broader functions, Translation termination factors bacterial	K01056	PTH1, pth, spoVC	peptidyl-tRNA hydrolase, PTH1 family [EC:3.1.1.29]	NA	lmo0213
8_5	110.38	-4.56436	1.56947	-2.90822	0.0036349	0.0311222	fig|1639.8341.peg.2837	N-acetyl-D-glucosamine ABC transporter, permease protein 1	- none -	K02025	ABC.MS.P	multiple sugar transport system permease protein	NA	lmo2838,lmo0860,lmo0766,lmo0179,lmo1731
9_15	211.376	3.09295	0.629982	4.90958	9.12711e-07	3.69176e-05	fig|1639.8341.peg.2903	Cobalt/zinc/cadmium resistance protein CzcD	- none -	K16264	czcD, zitB	cobalt-zinc-cadmium efflux system protein	NA	lmo2575
9_31	68.7611	3.15985	1.10802	2.8518	0.0043473	0.035322	fig|1639.8341.peg.2919	DNA-directed RNA polymerase delta subunit (EC 2.7.7.6)	RNA polymerase bacterial	K03048	rpoE	DNA-directed RNA polymerase subunit delta	NA	lmo2560
9_4	1355.39	-4.37823	0.766779	-5.7099	1.1304e-08	7.36644e-07	fig|1639.8341.peg.2891	Putative formate dehydrogenase YrhE	- none -	K00123	fdoG, fdhF, fdwA	formate dehydrogenase major subunit [EC:1.17.1.9]	NA	lmo2586
9_7	183.438	-2.14763	0.709118	-3.02859	0.00245699	0.022516	fig|1639.8341.peg.2894	Two-component response regulator colocalized with HrtAB transporter	Heme, hemin uptake and utilization systems in GramPositives	K02483	K02483	two-component system, OmpR family, response regulator	NA	NA

## Sheet: TableS3_DEGs_sausage7_fish7
Table S3 Differentially expressed genes (p adj < 0.05 and log2FC > |2|): Sausage day 7 vs. Fish day 7
	DESeq2 results						RAST annotation			KEGG annotation			Stress_VirulenceDB	lmo # retrieved from KEGG
Geneid	baseMean	log2FoldChange	lfcSE	stat	pvalue	padj	Feature.ID	Function	Subsystems	KEGG.ID	gene_name	product_name	gene_name	lmo #
1_166	158.884	-3.45034	0.987548	-3.49385	0.000476116	0.0216479	Unknown 26	NA	NA	K03320	amt, AMT, MEP	ammonium transporter, Amt family	NA	lmo1516
1_258	3129.65	2.29569	0.592639	3.87368	0.000107204	0.00624912	fig|1639.8341.peg.261	Manganese transport protein MntH	- none -	K03322	mntH	manganese transport protein	NA	lmo1424
1_384	2815.73	-3.58475	0.640737	-5.59472	2.20974e-08	3.4607e-06	Unknown 130	NA	NA	K01915	glnA, GLUL	glutamine synthetase [EC:6.3.1.2]	NA	lmo1299
1_456	11.6515	21.0656	2.58787	8.14011	3.94904e-16	1.85539e-13	Unknown 184	NA	NA	K09888	zapA	cell division protein ZapA	NA	lmo1229
1_506	142.816	-3.88802	1.09507	-3.55048	0.000384529	0.0180665	Unknown 229	NA	NA	K00132		acetaldehyde dehydrogenase (acetylating) [EC:1.2.1.10]	NA	lmo1179
1_520	993.341	6.51125	1.77377	3.67084	0.000241753	0.01175	Unknown 243	NA	NA	K13922	pduP	propionaldehyde dehydrogenase [EC:1.2.1.87]	NA	lmo1165
1_532	1368.5	6.1812	1.66997	3.70137	0.000214435	0.0109907	Unknown 255	NA	NA	K01699	pduC	propanediol dehydratase large subunit [EC:4.2.1.28]	NA	lmo1153
1_78	584.483	-2.13183	0.346149	-6.15871	7.33378e-10	1.47671e-07	Unknown 15	NA	NA	K19689	ampS, pepS, ampT	aminopeptidase [EC:3.4.11.-]	NA	lmo1711,lmo1603
1_86	2296.15	-2.98989	0.549275	-5.44334	5.22901e-08	7.01933e-06	Unknown 16	NA	NA	K02986	RP-S4, rpsD	small subunit ribosomal protein S4	NA	lmo1596
2_116	11.4595	22.3155	3.12913	7.13152	9.92656e-13	2.7983e-10	Unknown 517	NA	NA	NA	NA	NA	NA	NA
2_186	248.699	9.92908	1.7903	5.54604	2.92206e-08	4.11864e-06	fig|1639.8341.peg.1063	Cell surface protein IsdA, transfers heme from hemoglobin to apo-IsdC	Heme, hemin uptake and utilization systems in GramPositives, Sortase	NA	NA	NA	svpA_1	NA
2_19	46.0744	8.8989	1.89916	4.68571	2.78988e-06	0.000280881	fig|1639.8341.peg.893	L-cystine ABC transporter, permease protein TcyM	- none -	K16959	tcyM	L-cystine transport system permease protein	NA	lmo2347
2_22	162.387	3.1269	0.984214	3.17705	0.00148781	0.0499301	fig|1639.8341.peg.896	Putative glutaredoxin YtnI	- none -	K06191	nrdH	glutaredoxin-like protein NrdH	NA	NA
2_23	372.488	2.34089	0.67455	3.47029	0.000519888	0.0225471	fig|1639.8341.peg.897	Putative monooxygenase MoxC	- none -	K04091	ssuD	alkanesulfonate monooxygenase [EC:1.14.14.5]	NA	NA
2_273	785.742	8.65863	1.64684	5.25771	1.45858e-07	1.86896e-05	fig|1639.8341.peg.1151	Putative transcriptional antiterminator, BglG family / PTS system, IIA component	- none -	K02821	PTS-Ula-EIIA, ulaC, sgaA	PTS system, ascorbate-specific IIA component [EC:2.7.1.194]	NA	lmo1973,lmo2651
2_274	94.2618	20.9955	3.768	5.57207	2.51737e-08	3.73499e-06	fig|1639.8341.peg.1152	PTS system, galactitol-specific IIA component (EC 2.7.1.200)	- none -	K02773	PTS-Gat-EIIA, gatA, sgcA	PTS system, galactitol-specific IIA component [EC:2.7.1.200]	NA	lmo2667,lmo2098,lmo0503
2_34	34.8203	20.8897	2.3418	8.92034	4.64873e-19	3.27619e-16	Unknown 502	NA	NA	K06400	spoIVCA	site-specific DNA recombinase	NA	lmo2332
2_358	126.478	7.60718	1.82059	4.17841	2.93555e-05	0.00225019	fig|1639.8341.peg.1237	alpha-mannosidase (EC 3.2.1.24)	- none -	K01191	MAN2C1	alpha-mannosidase [EC:3.2.1.24]	NA	lmo2015,lmo2014,lmo2734
2_366	3648.5	2.71976	0.740488	3.67293	0.000239789	0.01175	fig|1639.8341.peg.1245	Acetolactate synthase, catabolic (EC 2.2.1.6)	Acetoin, butanediol metabolism, Alpha-acetolactate operon	K01652	L, ilvB, ilvG, ilvI	acetolactate synthase I/II/III large subunit [EC:2.2.1.6]	NA	lmo1984,lmo2006
2_370	12.1848	19.7969	3.03914	6.51397	7.31893e-11	1.58708e-08	fig|1639.8341.peg.1250	PTS system, mannose-specific IIB component (EC 2.7.1.191)	- none -	K19507	PTS-Gfr-EIIB, gfrB	PTS system, fructoselysine/glucoselysine-specific IIB component [EC:2.7.1.-]	NA	lmo2002
2_411	466.656	2.61499	0.557939	4.68688	2.77407e-06	0.000280881	Unknown 605	NA	NA	K21567	fnr	ferredoxin/flavodoxin---NADP+ reductase [EC:1.18.1.2 1.19.1.1]	NA	lmo2390,lmo1961
2_488	576.77	2.47361	0.774423	3.19413	0.00140253	0.0476354	fig|1639.8341.peg.1369	Xanthine phosphoribosyltransferase (EC 2.4.2.22)	Purine conversions, Xanthine Metabolism in Bacteria	K03816	xpt	xanthine phosphoribosyltransferase [EC:2.4.2.22]	NA	lmo1885
2_524	937.963	5.76162	0.586598	9.8221	9.04397e-23	1.27475e-19	fig|1639.8341.peg.1405	Manganese ABC transporter, ATP-binding protein SitB	- none -	K19973	mntA	manganese/zinc transport system ATP-binding protein [EC:3.6.3.35]	NA	lmo1849
2_525	4419.65	6.01436	0.644236	9.33565	1.00372e-20	9.43159e-18	fig|1639.8341.peg.1406	Manganese ABC transporter, inner membrane permease protein SitD	- none -	K19976	mntB	manganese/zinc transport system permease protein	NA	lmo1848
2_526	3683.96	6.20297	0.531977	11.6602	2.03536e-31	5.73768e-28	fig|1639.8341.peg.1407	Manganese ABC transporter, periplasmic-binding protein SitA	- none -	K19975	mntC	manganese/zinc transport system substrate-binding protein	lpeA_1	lmo1847
2_527	646.604	2.2713	0.57975	3.91772	8.9391e-05	0.00566729	Unknown 625	NA	NA	K03327	TC.MATE, SLC47A, norM, mdtK, dinF	multidrug resistance protein, MATE family	NA	NA
2_576	533.813	-2.43159	0.638055	-3.81094	0.000138441	0.00765225	fig|1639.8341.peg.1458	SSU ribosomal protein S16p	KH domain RNA binding protein YlqC, Ribosome SSU bacterial	K02959	RP-S16, MRPS16, rpsP	small subunit ribosomal protein S16	NA	lmo1797
2_577	527.271	-2.43159	0.59058	-4.11729	3.83362e-05	0.00263585	fig|1639.8341.peg.1459	KH domain RNA binding protein YlqC	KH domain RNA binding protein YlqC	K06960	K06960	uncharacterized protein	NA	lmo1796
2_6	3605.62	-2.055	0.611166	-3.36242	0.000772626	0.0294329	fig|1639.8341.peg.879	hypothetical protein	- none -	K01421	yhgE	putative membrane protein	NA	lmo2360,lmo0444,lmo0650
3_14	20.8111	21.0287	2.38	8.8356	9.95661e-19	5.61354e-16	Unknown 648	NA	NA	K00847	scrK	fructokinase [EC:2.7.1.4]	NA	lmo0813
3_259	223.705	2.53977	0.743879	3.41422	0.000639646	0.0257595	fig|1639.8341.peg.1745	ATP phosphoribosyltransferase (EC 2.4.2.17) => HisGs	- none -	K00765	hisG	ATP phosphoribosyltransferase [EC:2.4.2.17]	NA	lmo0568
3_260	350.179	3.76002	1.13678	3.3076	0.000940994	0.0344502	fig|1639.8341.peg.1746	Histidinol dehydrogenase (EC 1.1.1.23)	Histidine Biosynthesis	K00013	hisD	histidinol dehydrogenase [EC:1.1.1.23]	NA	lmo0567
3_261	246.404	4.12064	1.13966	3.61568	0.000299558	0.0143128	fig|1639.8341.peg.1747	Imidazoleglycerol-phosphate dehydratase (EC 4.2.1.19)	Histidine Biosynthesis	K01693	hisB	imidazoleglycerol-phosphate dehydratase [EC:4.2.1.19]	NA	lmo0566
3_262	500.11	3.95183	0.830287	4.75959	1.93985e-06	0.000218737	fig|1639.8341.peg.1748	Imidazole glycerol phosphate synthase amidotransferase subunit HisH	- none -	K02501	hisH	imidazole glycerol-phosphate synthase subunit HisH [EC:4.3.2.10]	NA	lmo0565
3_263	355.815	3.58424	0.699274	5.12566	2.96495e-07	3.48258e-05	fig|1639.8341.peg.1749	Phosphoribosylformimino-5-aminoimidazole carboxamide ribotide isomerase (EC 5.3.1.16)	Chorismate: Intermediate for synthesis of Tryptophan, PAPA antibiotics, PABA, 3-hydroxyanthranilate and more., Histidine Biosynthesis	K01814	hisA	phosphoribosylformimino-5-aminoimidazole carboxamide ribotide isomerase [EC:5.3.1.16]	NA	lmo0564
3_264	791.962	3.97846	0.761571	5.22402	1.75082e-07	2.1459e-05	fig|1639.8341.peg.1750	Imidazole glycerol phosphate synthase cyclase subunit	- none -	K02500	hisF	imidazole glycerol-phosphate synthase subunit HisF [EC:4.3.2.10]	NA	lmo0563
3_265	409.514	3.70221	1.07917	3.43061	0.000602235	0.0249662	fig|1639.8341.peg.1751	Phosphoribosyl-AMP cyclohydrolase (EC 3.5.4.19)	Histidine Biosynthesis	K01496	hisI	phosphoribosyl-AMP cyclohydrolase [EC:3.5.4.19]	NA	lmo0562
3_266	368.338	3.12345	0.933612	3.34556	0.000821174	0.0307788	fig|1639.8341.peg.1752	Phosphoribosyl-ATP pyrophosphatase (EC 3.6.1.31)	Histidine Biosynthesis	K01523	hisE	phosphoribosyl-ATP pyrophosphohydrolase [EC:3.6.1.31]	NA	lmo0561
3_376	823.534	2.10141	0.307064	6.84357	7.72425e-12	1.97952e-09	fig|1639.8341.peg.1867	FIG001454: Transglutaminase-like enzymes, putative cysteine proteases	CBSS-1140.3.peg.2017	K22452	tgpA	protein-glutamine gamma-glutamyltransferase [EC:2.3.2.13]	NA	NA
3_401	201.985	7.66726	1.98544	3.86175	0.000112579	0.00634718	Unknown 936	NA	NA	K02770	PTS-Fru-EIIC, fruA	PTS system, fructose-specific IIC component	NA	lmo0428,lmo0400,lmo2335,lmo2135,lmo2733,lmo0358
3_429	3870.06	7.30742	1.74943	4.17703	2.95342e-05	0.00225019	Unknown 955	NA	NA	K02770	PTS-Fru-EIIC, fruA	PTS system, fructose-specific IIC component	lmo0400_1	lmo0428,lmo0400,lmo2335,lmo2135,lmo2733,lmo0358
3_469	141.578	4.30338	0.93275	4.61364	3.95673e-06	0.0003718	fig|1639.8341.peg.1960	Twin-arginine translocation protein TatCy	- none -	K03118	tatC	sec-independent protein translocase protein TatC	NA	lmo0361
4_126	783.027	-2.44404	0.609902	-4.00726	6.14279e-05	0.0040271	Unknown 1117	NA	NA	K02990	RP-S6, MRPS6, rpsF	small subunit ribosomal protein S6	NA	lmo0044
4_180	9.64389	18.9775	3.34359	5.67578	1.38059e-08	2.43243e-06	fig|1639.8341.peg.2177	Rhamnulose-1-phosphate aldolase (EC 4.1.2.19)	- none -	K01629	rhaD	rhamnulose-1-phosphate aldolase [EC:4.1.2.19]	NA	lmo2847
4_194	9.30759	20.2539	3.02113	6.70406	2.02712e-11	4.76204e-09	fig|1639.8341.peg.2191	Uncharacterized glycosyl hydrolase YcjT	- none -	K04844	ycjT	hypothetical glycosyl hydrolase [EC:3.2.1.-]	NA	NA
4_20	55.9265	-3.53489	1.0948	-3.22881	0.00124305	0.0432611	Unknown 1021	NA	NA	K09815	znuA	zinc transport system substrate-binding protein	NA	lmo0153,lmo1671
4_21	868.123	2.98422	0.911762	3.27303	0.00106403	0.0374937	fig|1639.8341.peg.2013	Oligopeptide ABC transporter, substrate-binding protein OppA (TC 3.A.1.5.1)	- none -	K02035	ABC.PE.S	peptide/nickel transport system substrate-binding protein	NA	lmo2569,lmo0135,lmo0152
4_266	354.983	19.389	2.44662	7.9248	2.28517e-15	9.2027e-13	Unknown 1169	NA	NA	K02760	PTS-Cel-EIIB, celA, chbB	PTS system, cellobiose-specific IIB component [EC:2.7.1.196 2.7.1.205]	NA	lmo0875,lmo0914,lmo1095,lmo1720,lmo2373,lmo2683,lmo2762,lmo2782,lmo0374,lmo0299
4_309	914.008	3.64096	0.790601	4.6053	4.11868e-06	0.000374534	Unknown 1186	NA	NA	K01895	ACSS, acs	acetyl-CoA synthetase [EC:6.2.1.1]	NA	lmo2720
4_349	72.0661	7.94119	2.02849	3.91483	9.04675e-05	0.00566729	fig|1639.8341.peg.2349	Potassium-transporting ATPase A chain (EC 3.6.3.12) (TC 3.A.3.7.1)	Potassium homeostasis	K01546	kdpA	K+-transporting ATPase ATPase A chain [EC:3.6.3.12]	NA	lmo2682
4_35	3392.41	3.54326	0.464673	7.62528	2.43502e-14	8.58042e-12	Unknown 1035	NA	NA	K02034	ABC.PE.P1	peptide/nickel transport system permease protein	NA	lmo0137,lmo0269
4_36	1759.41	3.23918	0.87902	3.68499	0.000228715	0.0115133	Unknown 1036	NA	NA	K02033	ABC.PE.P	peptide/nickel transport system permease protein	NA	lmo0136
4_37	2099.02	5.12997	0.861549	5.95435	2.61102e-09	4.90697e-07	Unknown 1037	NA	NA	K02035	ABC.PE.S	peptide/nickel transport system substrate-binding protein	ctaP_1	lmo2569,lmo0135,lmo0152
5_11	446.006	-4.18567	0.746451	-5.60743	2.05357e-08	3.40531e-06	fig|1639.8341.peg.2453	LSU ribosomal protein L31p @ LSU ribosomal protein L31p, zinc-independent	Ribosome LSU bacterial, Ribosome LSU bacterial	K02909	RP-L31, rpmE	large subunit ribosomal protein L31	NA	lmo2548
5_164	27.348	21.3366	2.83505	7.52603	5.23081e-14	1.63841e-11	Unknown 1234	NA	NA	NA	NA	NA	NA	NA
5_93	96.9963	6.46994	1.96339	3.29529	0.000983201	0.0355339	fig|1639.8341.peg.2536	Chitin binding protein	Chitin and N-acetylglucosamine utilization	K03933	cpbD	chitin-binding protein	NA	NA
6_32	66.9491	7.83306	1.79115	4.37321	1.22436e-05	0.00107858	fig|1639.8341.peg.2670	Transcriptional antiterminator of lichenan operon, BglG family / PTS system, cellobiose-specific IIA component (EC 2.7.1.205)	Beta-Glucoside Metabolism	K03491	licR	lichenan operon transcriptional antiterminator	NA	lmo0297,lmo0918,lmo2784
7_51	29.6343	7.91117	2.03512	3.88733	0.000101354	0.00607909	Unknown 1362	NA	NA	K00266	gltD	glutamate synthase (NADPH) small chain [EC:1.4.1.13]	NA	lmo1733
7_84	36.4086	5.65128	1.35186	4.18036	2.91045e-05	0.00225019	Unknown 1392	NA	NA	K11175	purN	phosphoribosylglycinamide formyltransferase 1 [EC:2.1.2.2]	NA	lmo1766

## Sheet: TableS4_DEGs_fish7_cheese7
Table S4 Differentially expressed genes (p adj < 0.05 and log2FC > |2|): Fish day 7 vs. Cheese day 7
	DESeq2 results						RAST annotation			KEGG annotation			Stress_VirulenceDB	lmo # retrieved from KEGG
Geneid	baseMean	log2FoldChange	lfcSE	stat	pvalue	padj	Feature.ID	Function	Subsystems	KEGG.ID	gene_name	product_name	gene_name	lmo #
1_12	145.051	3.0732	0.835908	3.67648	0.000236472	0.00400749	Unknown 2	NA	NA	K09815	znuA	zinc transport system substrate-binding protein	NA	lmo0153,lmo1671
1_147	31.6642	6.75126	1.50201	4.4948	6.96354e-06	0.000219996	fig|1639.8341.peg.149	Probable transcriptional regulatory protein YebC	- none -	K18189	TACO1	translational activator of cytochrome c oxidase 1	NA	NA
1_165	87.1266	5.0781	1.28557	3.95007	7.8129e-05	0.0016801	Unknown 25	NA	NA	K04751	glnB	nitrogen regulatory protein P-II 1	NA	NA
1_166	158.884	7.01903	1.13111	6.20542	5.455e-10	4.50301e-08	Unknown 26	NA	NA	K03320	amt, AMT, MEP	ammonium transporter, Amt family	NA	lmo1516
1_168	149.359	4.30379	0.863792	4.98244	6.27872e-07	2.55036e-05	fig|1639.8341.peg.170	Replication-associated recombination protein RarA	- none -	K07478	ycaJ	putative ATPase	NA	lmo1514
1_202	144.189	2.96483	0.87399	3.39229	0.000693108	0.00948484	Unknown 32	NA	NA	K02968	RP-S20, rpsT	small subunit ribosomal protein S20	NA	lmo1480
1_205	22.1949	18.5185	2.22685	8.31598	9.09944e-17	2.11686e-14	fig|1639.8341.peg.208	NAD-dependent, hopanoid-associated epimerase/dehydratase family acting on nucleotide-sugars	- none -	K00091		dihydroflavonol-4-reductase [EC:1.1.1.219]	NA	NA
1_209	5104.33	-6.42719	1.07068	-6.0029	1.9383e-09	1.45885e-07	fig|1639.8341.peg.212	Chaperone protein DnaK	Protein chaperones	K04043	dnaK, HSPA9	molecular chaperone DnaK	dnaK	lmo1473
1_217	57.4888	3.15642	1.14366	2.75994	0.00578118	0.045306	fig|1639.8341.peg.220	Metal-dependent hydrolase YbeY, involved in rRNA and/or ribosome maturation and assembly	CBSS-56780.10.peg.1536, Glycyl-tRNA synthetase containing cluster	K07042	ybeY, yqfG	probable rRNA maturation factor	NA	lmo1465
1_231	56.6233	3.63876	1.31483	2.76747	0.0056493	0.0447571	Unknown 35	NA	NA	K03527	ispH, lytB	4-hydroxy-3-methylbut-2-en-1-yl diphosphate reductase [EC:1.17.7.4]	NA	lmo1451
1_276	4523.47	-3.4401	0.80813	-4.25687	2.07311e-05	0.000549761	Unknown 49	NA	NA	K00656	pflD	formate C-acetyltransferase [EC:2.3.1.54]	NA	lmo1406,lmo1917
1_31	276.539	2.39747	0.627275	3.82205	0.000132348	0.00262542	fig|1639.8341.peg.32	Efflux ABC transporter, permease/ATP-binding protein MdlB	- none -	K18890	mdlB, smdB	ATP-binding cassette, subfamily B, multidrug efflux pump	NA	lmo0107,lmo1651
1_32	54.7625	4.29252	1.43104	2.99959	0.00270344	0.0261067	fig|1639.8341.peg.33	CcdC protein	- none -	NA	NA	NA	NA	NA
1_328	149.328	3.14691	0.814376	3.8642	0.000111456	0.0022458	Unknown 95	NA	NA	K02356	efp	elongation factor P	NA	lmo1355
1_331	59.0541	5.25	1.85279	2.83357	0.00460314	0.038245	fig|1639.8341.peg.335	hypothetical protein	- none -	NA	NA	NA	NA	NA
1_333	1350.42	-2.23131	0.679783	-3.28238	0.00102933	0.0130912	Unknown 97	NA	NA	K00283	gcvPB	glycine dehydrogenase subunit 2 [EC:1.4.4.2]	NA	lmo1350
1_334	704.3	-2.09922	0.68786	-3.05182	0.0022746	0.0230067	Unknown 98	NA	NA	K00282	gcvPA	glycine dehydrogenase subunit 1 [EC:1.4.4.2]	NA	lmo1349
1_35	322.538	2.54126	0.74579	3.40748	0.000655652	0.00908725	Unknown 8	NA	NA	K00655	plsC	1-acyl-sn-glycerol-3-phosphate acyltransferase [EC:2.3.1.51]	NA	lmo1647
1_363	2949.61	-2.29044	0.620802	-3.68948	0.000224714	0.00391185	Unknown 117	NA	NA	K03763	polC	DNA polymerase III subunit alpha, Gram-positive type [EC:2.7.7.7]	NA	lmo1320
1_368	36.5336	6.04783	1.58929	3.80537	0.000141593	0.00275829	Unknown 122	NA	NA	K00806	uppS	undecaprenyl diphosphate synthase [EC:2.5.1.31]	NA	lmo1315
1_372	17.5387	5.67799	2.0427	2.77965	0.00544183	0.0435176	fig|1639.8341.peg.376	hypothetical protein	- none -	K11320	EP400	E1A-binding protein p400 [EC:3.6.4.-]	NA	NA
1_378	4422.83	-2.23185	0.489109	-4.5631	5.0403e-06	0.000171975	Unknown 126	NA	NA	K00615	tktA, tktB	transketolase [EC:2.2.1.1]	NA	lmo2660,lmo0342,lmo1032,lmo1033,lmo1305
1_384	2815.73	2.95045	0.641928	4.59624	4.30187e-06	0.000150801	Unknown 130	NA	NA	K01915	glnA, GLUL	glutamine synthetase [EC:6.3.1.2]	NA	lmo1299
1_398	84.4579	4.62947	1.05417	4.3916	1.1252e-05	0.000334812	Unknown 143	NA	NA	K06929	K06929	uncharacterized protein	NA	NA
1_428	6765.84	-6.26578	0.958455	-6.53738	6.26057e-11	6.40832e-09	fig|1639.8341.peg.432	PTS system, trehalose-specific IIB component (EC 2.7.1.201) / PTS system, trehalose-specific IIC component	- none -	K02818;K02819	NA	NA	NA	NA
1_429	3710.34	-7.85151	0.938525	-8.3658	5.97084e-17	1.52794e-14	fig|1639.8341.peg.433	Trehalose-6-phosphate hydrolase (EC 3.2.1.93)	- none -	K01226	treC	trehalose-6-phosphate hydrolase [EC:3.2.1.93]	NA	lmo0862,lmo1254
1_435	140.758	3.2435	1.02833	3.15414	0.00160969	0.0183076	fig|1639.8341.peg.439	Uncharacterized MFS-type transporter	- none -	K08168	tetB	MFS transporter, DHA2 family, metal-tetracycline-proton antiporter	NA	NA
1_44	264.733	2.88515	1.01238	2.84986	0.00437384	0.0369394	fig|1639.8341.peg.45	Microcin C7 self-immunity protein mccF	- none -	K01297	ldcA	muramoyltetrapeptide carboxypeptidase [EC:3.4.17.13]	NA	lmo1638
1_450	398.608	2.15834	0.735351	2.93512	0.00333419	0.0303636	Unknown 178	NA	NA	K00928	lysC	aspartate kinase [EC:2.7.2.4]	NA	lmo2374,lmo1436,lmo1235
1_456	11.6515	-23.1657	2.60615	-8.88886	6.1739e-19	1.97488e-16	Unknown 184	NA	NA	K09888	zapA	cell division protein ZapA	NA	lmo1229
1_457	91.3183	-3.63896	1.08371	-3.35787	0.000785442	0.0104685	fig|1639.8341.peg.462	Ribonuclease HIII (EC 3.1.26.4)	CBSS-198094.1.peg.4426, Ribonuclease H, Ribonucleases in Bacillus	K03471	rnhC	ribonuclease HIII [EC:3.1.26.4]	NA	lmo1228
1_462	83.9121	7.0642	1.36757	5.1655	2.39802e-07	1.1801e-05	Unknown 189	NA	NA	K02003	ABC.CD.A	putative ABC transport system ATP-binding protein	NA	lmo2774,lmo1505,lmo1063,lmo1223,lmo0194,lmo0744
1_478	41.7368	-9.1402	2.26423	-4.03678	5.41893e-05	0.00121641	Unknown 202	NA	NA	K02006	cbiO	cobalt/nickel transport system ATP-binding protein	NA	lmo1207
1_479	132.059	-6.71757	1.26613	-5.30561	1.12299e-07	5.98692e-06	Unknown 203	NA	NA	K02008	cbiQ	cobalt/nickel transport system permease protein	NA	lmo1206
1_480	80.5007	-10.0586	1.78282	-5.64195	1.68133e-08	1.0494e-06	Unknown 204	NA	NA	K02009	cbiN	cobalt/nickel transport protein	NA	lmo1205
1_481	228.029	-4.87032	1.31032	-3.71689	0.000201688	0.00361209	Unknown 205	NA	NA	K02007	cbiM	cobalt/nickel transport system permease protein	NA	lmo1204
1_482	33.0301	-7.92519	2.80133	-2.82908	0.00466819	0.0385352	Unknown 206	NA	NA	K03394	cobI-cbiL	precorrin-2/cobalt-factor-2 C20-methyltransferase [EC:2.1.1.130 2.1.1.151]	NA	lmo1203
1_483	120.229	-6.94634	1.67242	-4.15348	3.2746e-05	0.000798067	Unknown 207	NA	NA	K02190	cbiK	sirohydrochlorin cobaltochelatase [EC:4.99.1.3]	NA	lmo1202
1_485	195.181	-5.82077	1.03036	-5.64923	1.61166e-08	1.03106e-06	Unknown 209	NA	NA	K05895	cobK-cbiJ	precorrin-6A/cobalt-precorrin-6A reductase [EC:1.3.1.54 1.3.1.106]	NA	lmo1200
1_486	124.336	-11.5475	2.84194	-4.06324	4.83957e-05	0.00109597	Unknown 210	NA	NA	K05934	cobJ, cbiH	precorrin-3B C17-methyltransferase [EC:2.1.1.131]	NA	lmo1199
1_487	155.937	-9.28165	2.12253	-4.37291	1.22601e-05	0.000352511	Unknown 211	NA	NA	K02189	cbiG	cobalt-precorrin 5A hydrolase [EC:3.7.1.12]	NA	lmo1198
1_491	38.4912	-7.0141	2.5797	-2.71896	0.00654877	0.0490009	Unknown 215	NA	NA	K02188	cbiD	cobalt-precorrin-5B (C1)-methyltransferase [EC:2.1.1.195]	NA	lmo1194
1_494	154.07	-9.83957	3.00413	-3.27534	0.00105533	0.0132382	Unknown 218	NA	NA	K02224	cobB-cbiA	cobyrinic acid a,c-diamide synthase [EC:6.3.5.9 6.3.5.11]	NA	lmo1191
1_495	887.588	-9.74114	1.93514	-5.03382	4.80805e-07	2.01702e-05	Unknown 219	NA	NA	NA	NA	NA	NA	NA
1_508	97.1207	-6.7794	1.423	-4.76415	1.89648e-06	7.24341e-05	Unknown 231	NA	NA	K04026	eutL	ethanolamine utilization protein EutL	NA	lmo1177
1_511	69.8044	-11.3788	2.29605	-4.95579	7.20356e-07	2.83599e-05	Unknown 234	NA	NA	K04019	eutA	ethanolamine utilization protein EutA	NA	lmo1174
1_512	403.189	-3.25979	0.813377	-4.00772	6.1308e-05	0.00135248	Unknown 235	NA	NA	K00936	pdtaS	two-component system, sensor histidine kinase PdtaS [EC:2.7.13.3]	NA	lmo1173
1_513	90.7633	-4.1847	1.34814	-3.10405	0.00190888	0.0204395	Unknown 236	NA	NA	K22010	pdtaR	two-component system, response regulator PdtaR	NA	lmo1172
1_520	993.341	-6.50026	1.82342	-3.56488	0.000364027	0.00564932	Unknown 243	NA	NA	K13922	pduP	propionaldehyde dehydrogenase [EC:1.2.1.87]	NA	lmo1165
1_531	857.495	-5.69723	2.00476	-2.84186	0.00448515	0.0376898	Unknown 254	NA	NA	K13919	pduD	propanediol dehydratase medium subunit [EC:4.2.1.28]	NA	lmo1154
1_532	1368.5	-6.51128	1.71996	-3.78572	0.000153263	0.00290519	Unknown 255	NA	NA	K01699	pduC	propanediol dehydratase large subunit [EC:4.2.1.28]	NA	lmo1153
1_55	39.788	-3.16833	1.15256	-2.74895	0.00597868	0.0462219	fig|1639.8341.peg.56	Tryptophan synthase alpha chain (EC 4.2.1.20)	Auxin biosynthesis, Chorismate: Intermediate for synthesis of Tryptophan, PAPA antibiotics, PABA, 3-hydroxyanthranilate and more., Tryptophan synthesis	K01695	trpA	tryptophan synthase alpha chain [EC:4.2.1.20]	NA	lmo1627
1_574	10.4872	-8.17575	2.69679	-3.03166	0.00243211	0.024217	fig|1639.8341.peg.579	Transcriptional regulator, Xre family	- none -	K07467	rstA1	phage replication initiation protein	NA	lmo1111
1_596	33.776	5.17434	1.57034	3.29505	0.000984049	0.0127181	Unknown 289	NA	NA	K09809	tagF	CDP-glycerol glycerophosphotransferase [EC:2.7.8.12]	NA	NA
1_597	38.768	5.68752	1.93355	2.94149	0.00326635	0.0299591	Unknown 290	NA	NA	K09809	tagF	CDP-glycerol glycerophosphotransferase [EC:2.7.8.12]	NA	NA
1_63	843.806	2.44141	0.870445	2.80479	0.00503501	0.0409035	fig|1639.8341.peg.64	D-alanine aminotransferase (EC 2.6.1.21)	Pyruvate Alanine Serine Interconversions	K00824	dat	D-alanine transaminase [EC:2.6.1.21]	NA	lmo1619
1_641	64.5444	4.95283	1.71143	2.89397	0.00380405	0.0334521	Unknown 327	NA	NA	K03637	moaC, CNX3	cyclic pyranopterin monophosphate synthase [EC:4.6.1.17]	NA	lmo1046
1_645	491.972	-3.19022	0.880267	-3.62415	0.000289911	0.00475565	Unknown 331	NA	NA	K03750	moeA	molybdopterin molybdotransferase [EC:2.10.1.1]	NA	lmo1042
1_678	52.1443	5.50122	1.55835	3.53015	0.00041532	0.00617909	Unknown 355	NA	NA	NA	NA	NA	NA	NA
1_688	27.6444	7.12598	1.94461	3.66448	0.000247839	0.00414523	Unknown 362	NA	NA	NA	NA	NA	NA	NA
1_697	23.17	6.96512	1.96207	3.54988	0.000385407	0.00583584	Unknown 367	NA	NA	K18908	mepA	multidrug efflux pump	mepA	lmo0990
1_711	248.915	2.94374	0.707376	4.16149	3.16172e-05	0.000777965	fig|1639.8341.peg.717	GNAT family acetyltransferase YjcF	- none -	K02348	elaA	ElaA protein	NA	NA
1_720	39.4908	4.27429	1.30347	3.27917	0.00104114	0.0131246	Unknown 383	NA	NA	K00858	ppnK, NADK	NAD+ kinase [EC:2.7.1.23]	NA	lmo0968,lmo1586
1_736	15.0165	6.33682	2.25862	2.80561	0.00502208	0.0409035	Unknown 396	NA	NA	NA	NA	NA	NA	NA
1_749	31.4866	5.28234	1.78395	2.96104	0.003066	0.0286347	fig|1639.8341.peg.756	hypothetical protein	- none -	NA	NA	NA	NA	NA
1_750	16.8899	4.57476	1.67884	2.72494	0.00643124	0.0486909	fig|1639.8341.peg.757	Low molecular weight protein tyrosine phosphatase (EC 3.1.3.48)	LMPTP YfkJ cluster	K01104		protein-tyrosine phosphatase [EC:3.1.3.48]	NA	lmo1800,lmo1935
1_757	117.851	2.56715	0.938177	2.73631	0.00621319	0.0473201	Unknown 405	NA	NA	K03800	lplA, lplJ	lipoate---protein ligase [EC:6.3.1.20]	lplA1	lmo0931,lmo0764
1_777	44.7268	3.86853	1.42445	2.7158	0.00661151	0.0493261	Unknown 424	NA	NA	NA	NA	NA	NA	NA
1_819	31.237	6.35787	1.70688	3.72485	0.000195429	0.00354683	fig|1639.8341.peg.829	hypothetical protein	- none -	NA	NA	NA	NA	NA
1_820	115.652	3.96639	1.06718	3.71669	0.000201848	0.00361209	Unknown 463	NA	NA	NA	NA	NA	NA	NA
1_823	54.29	-5.16019	1.83968	-2.80494	0.00503255	0.0409035	Unknown 466	NA	NA	K20885	K20885	beta-1,2-mannobiose phosphorylase / 1,2-beta-oligomannan phosphorylase [EC:2.4.1.339 2.4.1.340]	NA	lmo0864
1_831	504.234	2.10064	0.700311	2.99958	0.00270351	0.0261067	Unknown 473	NA	NA	K01929	murF	UDP-N-acetylmuramoyl-tripeptide--D-alanyl-D-alanine ligase [EC:6.3.2.10]	NA	lmo0856
1_841	19.2049	4.59525	1.64105	2.80019	0.0051073	0.0412289	Unknown 482	NA	NA	K03703	uvrC	excinuclease ABC subunit C	NA	lmo1234
1_86	2296.15	2.79569	0.551166	5.07233	3.92974e-07	1.716e-05	Unknown 16	NA	NA	K02986	RP-S4, rpsD	small subunit ribosomal protein S4	NA	lmo1596
1_87	79.8291	5.38197	1.22172	4.40525	1.0566e-05	0.0003181	Unknown 17	NA	NA	K08968	msrC	L-methionine (R)-S-oxide reductase [EC:1.8.4.14]	NA	lmo1595
1_94	126.425	-2.95815	0.966285	-3.06136	0.00220332	0.0226302	fig|1639.8341.peg.96	N-acetylornithine aminotransferase (EC 2.6.1.11)	- none -	K00821	argD	acetylornithine/N-succinyldiaminopimelate aminotransferase [EC:2.6.1.11 2.6.1.17]	argD	lmo1588
2_116	11.4595	-22.8696	3.14541	-7.27077	3.57443e-13	5.38056e-11	Unknown 517	NA	NA	NA	NA	NA	NA	NA
2_186	248.699	-8.13054	1.80799	-4.49702	6.89141e-06	0.000219996	fig|1639.8341.peg.1063	Cell surface protein IsdA, transfers heme from hemoglobin to apo-IsdC	Heme, hemin uptake and utilization systems in GramPositives, Sortase	NA	NA	NA	svpA	NA
2_19	46.0744	-9.57231	1.90548	-5.02356	5.07231e-07	2.09355e-05	fig|1639.8341.peg.893	L-cystine ABC transporter, permease protein TcyM	- none -	K16959	tcyM	L-cystine transport system permease protein	NA	lmo2347
2_193	467.021	-3.74107	0.737731	-5.07104	3.95639e-07	1.716e-05	fig|1639.8341.peg.1070	Putative peptidoglycan bound protein (LPXTG motif) Lmo2178 homolog	- none -	NA	NA	NA	NA	NA
2_209	99.2509	-6.5267	1.55873	-4.1872	2.82418e-05	0.000701659	fig|1639.8341.peg.1086	Inosose dehydratase (EC 4.2.1.44)	- none -	K03335	iolE	inosose dehydratase [EC:4.2.1.44]	NA	NA
2_21	237.523	-4.09622	1.26722	-3.23244	0.00122738	0.0149565	fig|1639.8341.peg.895	Bacterial luciferase family protein YtmO, in cluster with L-cystine ABC transporter	- none -	K00320	mer	5,10-methylenetetrahydromethanopterin reductase [EC:1.5.98.2]	NA	NA
2_211	183.352	-6.47359	1.53705	-4.21171	2.53444e-05	0.000655116	fig|1639.8341.peg.1088	Xylose isomerase-like TIM-barrel protein SAV0219	- none -	K01151;K01741	NA	NA	NA	NA
2_212	335.608	-4.77958	1.02396	-4.66775	3.04521e-06	0.000109756	fig|1639.8341.peg.1089	Myo-inositol 2-dehydrogenase (EC 1.1.1.18)	- none -	K16044	iolW	scyllo-inositol 2-dehydrogenase (NADP+) [EC:1.1.1.371]	NA	NA
2_219	91.6084	3.80192	1.1292	3.36692	0.00076012	0.010184	fig|1639.8341.peg.1097	Putative thioredoxin	- none -	K03671	trxA	thioredoxin 1	NA	lmo1233,lmo2152
2_22	162.387	-4.75384	0.98717	-4.81563	1.46738e-06	5.68945e-05	fig|1639.8341.peg.896	Putative glutaredoxin YtnI	- none -	K06191	nrdH	glutaredoxin-like protein NrdH	NA	NA
2_23	372.488	-3.62122	0.67703	-5.34868	8.85973e-08	4.82384e-06	fig|1639.8341.peg.897	Putative monooxygenase MoxC	- none -	K04091	ssuD	alkanesulfonate monooxygenase [EC:1.14.14.5]	NA	NA
2_231	878.843	-2.21968	0.625148	-3.55065	0.000384286	0.00583584	Unknown 552	NA	NA	K01992	ABC-2.P	ABC-2 type transport system permease protein	NA	lmo2226,lmo2140,lmo0757,lmo0668,lmo0980,lmo0925,lmo1637
2_238	143.759	-3.82888	1.30845	-2.92627	0.00343057	0.0309113	fig|1639.8341.peg.1116	Fructose-bisphosphate aldolase class II (EC 4.1.2.13) homolog	- none -	K01624	FBA, fbaA	fructose-bisphosphate aldolase, class II [EC:4.1.2.13]	NA	lmo2133,lmo0359,lmo2134
2_240	20.6632	5.96656	2.15063	2.77433	0.00553157	0.0440975	fig|1639.8341.peg.1118	hypothetical protein	- none -	NA	NA	NA	NA	NA
2_245	124.602	-3.44546	0.910933	-3.78234	0.000155358	0.00292325	fig|1639.8341.peg.1123	Neopullulanase (EC 3.2.1.135)	- none -	K01208	cd, ma, nplT	cyclomaltodextrinase / maltogenic alpha-amylase / neopullulanase [EC:3.2.1.54 3.2.1.133 3.2.1.135]	NA	lmo2126
2_246	247.176	-5.99264	1.29327	-4.63373	3.5913e-06	0.000127641	fig|1639.8341.peg.1124	Maltodextrin ABC transporter, substrate-binding protein MdxE	- none -	K15770	cycB, ganO	arabinogalactan oligomer / maltooligosaccharide transport system substrate-binding protein	NA	lmo2125
2_247	589.625	-6.41384	0.912118	-7.03181	2.03871e-12	2.74582e-10	fig|1639.8341.peg.1125	Maltodextrin ABC transporter, permease protein MdxF	- none -	K15771	ganP	arabinogalactan oligomer / maltooligosaccharide transport system permease protein	NA	lmo2124
2_248	536.791	-9.24973	1.34814	-6.86109	6.83366e-12	7.94879e-10	fig|1639.8341.peg.1126	Maltodextrin ABC transporter, permease protein MdxG	- none -	K15772	ganQ	arabinogalactan oligomer / maltooligosaccharide transport system permease protein	NA	lmo2123
2_249	452.298	-8.50258	1.02815	-8.26982	1.34162e-16	2.861e-14	fig|1639.8341.peg.1127	Maltodextrose utilization protein YvdJ	- none -	NA	NA	NA	NA	NA
2_250	247.852	-4.79615	0.917204	-5.2291	1.70339e-07	8.54701e-06	fig|1639.8341.peg.1128	Maltose phosphorylase (EC 2.4.1.8)	- none -	K00691	mapA	maltose phosphorylase [EC:2.4.1.8]	NA	lmo2121
2_267	348.338	-2.64163	0.754117	-3.50294	0.000460153	0.00672875	Unknown 565	NA	NA	K04759	feoB	ferrous iron transport protein B	NA	lmo2105
2_273	785.742	-11.8969	1.64818	-7.21819	5.26823e-13	7.48967e-11	fig|1639.8341.peg.1151	Putative transcriptional antiterminator, BglG family / PTS system, IIA component	- none -	K02821	PTS-Ula-EIIA, ulaC, sgaA	PTS system, ascorbate-specific IIA component [EC:2.7.1.194]	NA	lmo1973,lmo2651
2_274	94.2618	-25.9719	3.76879	-6.89131	5.52822e-12	6.73653e-10	fig|1639.8341.peg.1152	PTS system, galactitol-specific IIA component (EC 2.7.1.200)	- none -	K02773	PTS-Gat-EIIA, gatA, sgcA	PTS system, galactitol-specific IIA component [EC:2.7.1.200]	NA	lmo2667,lmo2098,lmo0503
2_292	9.21254	5.30777	1.75893	3.01761	0.00254779	0.0250762	fig|1639.8341.peg.1170	hypothetical protein	- none -	NA	NA	NA	NA	NA
2_306	171.997	-4.54641	1.04929	-4.33285	1.47192e-05	0.000407868	Unknown 576	NA	NA	NA	NA	NA	NA	NA
2_324	1039.11	2.43895	0.562649	4.33476	1.45921e-05	0.000407868	fig|1639.8341.peg.1204	FIG01269488: protein, clustered with ribosomal protein L32p	- none -	K07040	K07040	uncharacterized protein	NA	lmo2048
2_34	34.8203	-22.6075	2.357	-9.59166	8.66774e-22	3.69679e-19	Unknown 502	NA	NA	K06400	spoIVCA	site-specific DNA recombinase	NA	lmo2332
2_357	197.333	-3.2634	0.772891	-4.22233	2.4179e-05	0.000631367	Unknown 589	NA	NA	K01191	MAN2C1	alpha-mannosidase [EC:3.2.1.24]	NA	lmo2015,lmo2014,lmo2734
2_358	126.478	-11.8709	1.82168	-6.51646	7.19882e-11	6.82288e-09	fig|1639.8341.peg.1237	alpha-mannosidase (EC 3.2.1.24)	- none -	K01191	MAN2C1	alpha-mannosidase [EC:3.2.1.24]	NA	lmo2015,lmo2014,lmo2734
2_359	55.2617	-4.30296	1.45308	-2.96127	0.00306373	0.0286347	fig|1639.8341.peg.1238	hypothetical protein	- none -	K09704	K09704	uncharacterized protein	NA	lmo0765,lmo2013
2_361	36.7239	-5.44255	1.70881	-3.18499	0.00144759	0.0169926	fig|1639.8341.peg.1240	Two-component system sensor histidine kinase	- none -	K07718	yesM	two-component system, sensor histidine kinase YesM [EC:2.7.13.3]	NA	lmo2011
2_363	47.5935	-6.18494	1.37101	-4.51122	6.44557e-06	0.000211464	fig|1639.8341.peg.1242	ABC transporter, permease protein 1 (cluster 1, maltose/g3p/polyamine/iron)	- none -	K17319	lplB	putative aldouronate transport system permease protein	NA	lmo2009
2_364	71.006	-5.02787	1.68283	-2.98774	0.00281048	0.0267343	fig|1639.8341.peg.1243	ABC transporter, permease protein 2 (cluster 1, maltose/g3p/polyamine/iron)	- none -	K17320	lplC	putative aldouronate transport system permease protein	NA	lmo2008
2_365	52.8099	-5.64865	2.05101	-2.75409	0.00588562	0.045779	fig|1639.8341.peg.1244	ABC transporter, substrate-binding protein (cluster 1, maltose/g3p/polyamine/iron)	- none -	K17318	K17318, lplA	putative aldouronate transport system substrate-binding protein	NA	lmo2007
2_366	3648.5	-2.78872	0.74194	-3.75869	0.000170807	0.00316735	fig|1639.8341.peg.1245	Acetolactate synthase, catabolic (EC 2.2.1.6)	Acetoin, butanediol metabolism, Alpha-acetolactate operon	K01652	L, ilvB, ilvG, ilvI	acetolactate synthase I/II/III large subunit [EC:2.2.1.6]	NA	lmo1984,lmo2006
2_368	20.7854	5.73714	2.08124	2.7566	0.00584063	0.0455676	fig|1639.8341.peg.1248	Transcriptional regulator, GntR family	- none -	K03710	K03710	GntR family transcriptional regulator	NA	lmo1974,lmo2144
2_37	25.1661	6.54024	1.84407	3.54663	0.000390191	0.00583918	Unknown 505	NA	NA	K01356	lexA	repressor LexA [EC:3.4.21.88]	NA	lmo1302
2_370	12.1848	-22.8718	3.0479	-7.50411	6.18468e-14	9.89163e-12	fig|1639.8341.peg.1250	PTS system, mannose-specific IIB component (EC 2.7.1.191)	- none -	K19507	PTS-Gfr-EIIB, gfrB	PTS system, fructoselysine/glucoselysine-specific IIB component [EC:2.7.1.-]	NA	lmo2002
2_379	1322.57	-2.337	0.58343	-4.00561	6.18565e-05	0.00135291	fig|1639.8341.peg.1259	Pyrimidine-nucleoside phosphorylase (EC 2.4.2.2)	Deoxyribose and Deoxynucleoside Catabolism, pyrimidine conversions	K00756	pdp	pyrimidine-nucleoside phosphorylase [EC:2.4.2.2]	NA	lmo1993
2_397	611.788	3.45499	0.872747	3.95875	7.53421e-05	0.0016339	fig|1639.8341.peg.1277	DNA polymerase IV (EC 2.7.7.7)	DNA repair, bacterial	K02346	dinB	DNA polymerase IV [EC:2.7.7.7]	NA	lmo1975
2_411	466.656	-2.62281	0.56171	-4.66934	3.02171e-06	0.000109756	Unknown 605	NA	NA	K21567	fnr	ferredoxin/flavodoxin---NADP+ reductase [EC:1.18.1.2 1.19.1.1]	NA	lmo2390,lmo1961
2_413	19.3731	-9.14828	2.88254	-3.17368	0.00150518	0.0173503	fig|1639.8341.peg.1293	Ferrichrome-binding periplasmic protein precursor (TC 3.A.1.14.3)	- none -	K02016	ABC.FEV.S	iron complex transport system substrate-binding protein	NA	lmo2431,lmo1073,lmo0541
2_42	247.274	3.43996	1.20666	2.8508	0.00436094	0.0369394	Unknown 506	NA	NA	NA	NA	NA	NA	NA
2_426	19.5849	6.49373	1.74921	3.71238	0.000205323	0.00362359	fig|1639.8341.peg.1306	Acyl-CoA hydrolase (EC 3.1.2.20)	- none -	K01073		acyl-CoA hydrolase [EC:3.1.2.20]	NA	NA
2_429	94.0804	6.6498	1.21455	5.47511	4.37237e-08	2.60207e-06	fig|1639.8341.peg.1309	hypothetical protein YpbB	- none -	NA	NA	NA	NA	NA
2_438	2562.41	-3.91594	0.838054	-4.67266	2.97329e-06	0.000109756	fig|1639.8341.peg.1319	DNA-binding protein HBsu	DNA structural proteins, bacterial	K03530	hupB	DNA-binding protein HU-beta	NA	lmo1934
2_455	2074.8	-3.16442	0.930694	-3.40006	0.000673706	0.00926888	Unknown 608	NA	NA	K00656	pflD	formate C-acetyltransferase [EC:2.3.1.54]	NA	lmo1406,lmo1917
2_472	19.1076	5.45348	1.96088	2.78114	0.0054169	0.0434541	fig|1639.8341.peg.1353	Aspartate 1-decarboxylase (EC 4.1.1.11)	Coenzyme A Biosynthesis, Coenzyme A Biosynthesis cluster, Folate biosynthesis cluster	K01579	panD	aspartate 1-decarboxylase [EC:4.1.1.11]	NA	lmo1900
2_495	33.3519	4.20179	1.39447	3.01319	0.0025852	0.0253468	fig|1639.8341.peg.1376	Mn-dependent transcriptional regulator MntR	- none -	K11924	mntR	DtxR family transcriptional regulator, manganese transport regulator	NA	lmo1878
2_499	123.88	-2.63568	0.848348	-3.10684	0.00189097	0.0204177	fig|1639.8341.peg.1380	Thymidylate synthase (EC 2.1.1.45)	Folate Biosynthesis, pyrimidine conversions	K00560	thyA, TYMS	thymidylate synthase [EC:2.1.1.45]	NA	lmo1874
2_506	835.556	-2.99199	0.582943	-5.13257	2.85819e-07	1.32984e-05	Unknown 621	NA	NA	K01006	ppdK	pyruvate, orthophosphate dikinase [EC:2.7.9.1]	NA	lmo1867
2_524	937.963	-3.25919	0.591467	-5.51036	3.58109e-08	2.18191e-06	fig|1639.8341.peg.1405	Manganese ABC transporter, ATP-binding protein SitB	- none -	K19973	mntA	manganese/zinc transport system ATP-binding protein [EC:3.6.3.35]	NA	lmo1849
2_525	4419.65	-4.00259	0.644939	-6.20616	5.4296e-10	4.50301e-08	fig|1639.8341.peg.1406	Manganese ABC transporter, inner membrane permease protein SitD	- none -	K19976	mntB	manganese/zinc transport system permease protein	NA	lmo1848
2_526	3683.96	-4.09611	0.533018	-7.68475	1.53294e-14	2.802e-12	fig|1639.8341.peg.1407	Manganese ABC transporter, periplasmic-binding protein SitA	- none -	K19975	mntC	manganese/zinc transport system substrate-binding protein	lpeA	lmo1847
2_547	22.0586	5.83161	1.7472	3.33768	0.000844811	0.0111437	fig|1639.8341.peg.1428	DNA-directed RNA polymerase omega subunit (EC 2.7.7.6)	CBSS-176299.4.peg.1292, RNA polymerase bacterial	K03060	rpoZ	DNA-directed RNA polymerase subunit omega [EC:2.7.7.6]	NA	lmo1826
2_571	26.0558	5.51567	2.01302	2.74	0.00614398	0.0470007	fig|1639.8341.peg.1453	Signal recognition particle associated protein	- none -	K09787	K09787	uncharacterized protein	NA	lmo1802
2_576	533.813	2.89132	0.651503	4.43792	9.08322e-06	0.000276714	fig|1639.8341.peg.1458	SSU ribosomal protein S16p	KH domain RNA binding protein YlqC, Ribosome SSU bacterial	K02959	RP-S16, MRPS16, rpsP	small subunit ribosomal protein S16	NA	lmo1797
2_577	527.271	2.68231	0.604257	4.43902	9.03707e-06	0.000276714	fig|1639.8341.peg.1459	KH domain RNA binding protein YlqC	KH domain RNA binding protein YlqC	K06960	K06960	uncharacterized protein	NA	lmo1796
2_578	201.373	3.20713	0.922081	3.47814	0.000504901	0.00734114	fig|1639.8341.peg.1460	Glutamine amidotransferase, class I	- none -	K07010	K07010	putative glutamine amidotransferase	NA	lmo1795
2_580	64.5426	3.78492	1.09048	3.47087	0.000518781	0.00750034	fig|1639.8341.peg.1462	16S rRNA processing protein RimM	KH domain RNA binding protein YlqC	K02860	rimM	16S rRNA processing protein RimM	NA	lmo1793
2_76	474.504	5.04504	1.61444	3.12494	0.00177843	0.0195322	fig|1639.8341.peg.952	Protein gp8 [Bacteriophage A118]	- none -	NA	NA	NA	NA	NA
2_78	3563.98	2.79645	0.857802	3.26002	0.00111406	0.0138392	fig|1639.8341.peg.954	Protein gp10 [Bacteriophage A118]	- none -	NA	NA	NA	NA	NA
2_88	259.157	5.34607	1.35883	3.93433	8.34285e-05	0.00176441	fig|1639.8341.peg.964	Putative long tail fibre [Bacteriophage A118]	- none -	NA	NA	NA	NA	NA
2_95	78.3597	5.88998	1.55129	3.79683	0.000146558	0.0028081	Unknown 509	NA	NA	NA	NA	NA	NA	NA
3_127	210.731	3.13756	0.972427	3.22652	0.00125305	0.0151969	Unknown 738	NA	NA	K02390	flgE	flagellar hook protein FlgE	flgE	lmo0697
3_14	20.8111	-22.3086	2.40039	-9.29374	1.48958e-20	5.44548e-18	Unknown 648	NA	NA	K00847	scrK	fructokinase [EC:2.7.1.4]	NA	lmo0813
3_144	35.5061	6.34542	1.8625	3.40694	0.000656953	0.00908725	Unknown 755	NA	NA	K02400	flhA	flagellar biosynthesis protein FlhA	NA	lmo0680
3_16	682.481	2.04253	0.695016	2.93882	0.00329467	0.0301109	Unknown 650	NA	NA	K01674	cah	carbonic anhydrase [EC:4.2.1.1]	NA	lmo0811
3_17	386.306	2.20612	0.706285	3.12356	0.00178676	0.0195398	Unknown 651	NA	NA	K11069	potD	spermidine/putrescine transport system substrate-binding protein	NA	lmo0810
3_182	101.339	-11.7591	2.164	-5.43397	5.51128e-08	3.20531e-06	Unknown 782	NA	NA	K08314	fsaB, talC	fructose-6-phosphate aldolase 2 [EC:4.1.2.-]	NA	NA
3_203	102.63	3.07331	0.866188	3.54809	0.000388032	0.00583918	fig|1639.8341.peg.1689	Acetyltransferase, GNAT family	- none -	NA	NA	NA	NA	NA
3_216	93.4863	3.3002	0.90673	3.63967	0.000272988	0.00450694	fig|1639.8341.peg.1702	FMN-dependent NADH-azoreductase (EC 1.7.1.6)	- none -	K01118	acpD, azoR	FMN-dependent NADH-azoreductase [EC:1.7.1.17]	NA	lmo0786,lmo0611
3_23	32.2959	6.92044	2.04211	3.38887	0.000701802	0.00955272	fig|1639.8341.peg.1502	hypothetical protein	- none -	NA	NA	NA	NA	NA
3_255	42.9019	6.37126	1.38795	4.59042	4.42364e-06	0.000152974	Unknown 835	NA	NA	NA	NA	NA	NA	NA
3_259	223.705	-2.30408	0.749784	-3.07299	0.00211929	0.0220457	fig|1639.8341.peg.1745	ATP phosphoribosyltransferase (EC 2.4.2.17) => HisGs	- none -	K00765	hisG	ATP phosphoribosyltransferase [EC:2.4.2.17]	NA	lmo0568
3_262	500.11	-2.9881	0.832974	-3.58726	0.000334168	0.0053446	fig|1639.8341.peg.1748	Imidazole glycerol phosphate synthase amidotransferase subunit HisH	- none -	K02501	hisH	imidazole glycerol-phosphate synthase subunit HisH [EC:4.3.2.10]	NA	lmo0565
3_264	791.962	-2.2496	0.764064	-2.94425	0.00323739	0.0298003	fig|1639.8341.peg.1750	Imidazole glycerol phosphate synthase cyclase subunit	- none -	K02500	hisF	imidazole glycerol-phosphate synthase subunit HisF [EC:4.3.2.10]	NA	lmo0563
3_265	409.514	-3.14554	1.081	-2.90986	0.00361594	0.0320606	fig|1639.8341.peg.1751	Phosphoribosyl-AMP cyclohydrolase (EC 3.5.4.19)	Histidine Biosynthesis	K01496	hisI	phosphoribosyl-AMP cyclohydrolase [EC:3.5.4.19]	NA	lmo0562
3_313	570.816	-2.58538	0.770513	-3.35541	0.000792485	0.0105076	Unknown 865	NA	NA	NA	NA	NA	NA	NA
3_315	83.9254	3.26377	1.11459	2.92822	0.00340906	0.0308261	fig|1639.8341.peg.1801	hypothetical protein	- none -	NA	NA	NA	NA	NA
3_319	59.1686	-5.79893	1.68914	-3.43306	0.00059681	0.00848464	Unknown 869	NA	NA	K02775	PTS-Gat-EIIC, gatC, sgcC	PTS system, galactitol-specific IIC component	NA	lmo2665,lmo0508,lmo2096
3_323	56.2987	-4.24433	1.47528	-2.87697	0.0040152	0.0347595	Unknown 873	NA	NA	NA	NA	NA	NA	NA
3_326	78.6439	-4.92533	1.51905	-3.24237	0.00118542	0.0146381	Unknown 876	NA	NA	K02821	PTS-Ula-EIIA, ulaC, sgaA	PTS system, ascorbate-specific IIA component [EC:2.7.1.194]	NA	lmo1973,lmo2651
3_334	37.3873	6.24081	1.66129	3.7566	0.000172235	0.00317086	fig|1639.8341.peg.1820	hydrolase, CocE/NonD family	- none -	K06978	K06978	uncharacterized protein	NA	lmo0493,lmo2755
3_336	56.1145	6.79467	1.61902	4.19678	2.7074e-05	0.000679238	Unknown 883	NA	NA	K03785	aroD	3-dehydroquinate dehydratase I [EC:4.2.1.10]	NA	lmo0491
3_339	91.1475	4.17906	0.967881	4.31774	1.57632e-05	0.000429127	fig|1639.8341.peg.1825	Transcriptional regulator, LysR family	- none -	K09681	gltC	LysR family transcriptional regulator, transcription activator of glutamate synthase operon	NA	lmo1735
3_346	1647.8	-3.27297	1.19473	-2.73952	0.00615288	0.0470007	Unknown 892	NA	NA	K10254	ohyA, sph	oleate hydratase [EC:4.2.1.53]	NA	lmo0481
3_357	118.577	3.77237	1.01574	3.71391	0.000204079	0.00362359	Unknown 902	NA	NA	K00571		site-specific DNA-methyltransferase (adenine-specific) [EC:2.1.1.72]	NA	lmo1582
3_373	71.0964	7.19541	1.62015	4.44118	8.94649e-06	0.000276714	Unknown 917	NA	NA	K09684	pucR	purine catabolism regulatory protein	NA	NA
3_39	1229.88	-3.33944	0.851186	-3.92328	8.73516e-05	0.00181734	Unknown 663	NA	NA	NA	NA	NA	NA	NA
3_395	81.4959	-4.57231	1.49458	-3.05925	0.00221891	0.0226302	Unknown 931	NA	NA	K13731	inlB	internalin B	inlB	lmo0434
3_401	201.985	-9.07041	1.99387	-4.54914	5.38659e-06	0.000181372	Unknown 936	NA	NA	K02770	PTS-Fru-EIIC, fruA	PTS system, fructose-specific IIC component	NA	lmo0428,lmo0400,lmo2335,lmo2135,lmo2733,lmo0358
3_409	59.5076	7.19353	2.0405	3.52538	0.000422882	0.00625523	Unknown 940	NA	NA	K20861	ybjI	FMN hydrolase / 5-amino-6-(5-phospho-D-ribitylamino)uracil phosphatase [EC:3.1.3.102 3.1.3.104]	NA	NA
3_428	12082.5	-2.53819	0.896424	-2.83146	0.0046336	0.0383734	Unknown 954	NA	NA	K15524	mngB	mannosylglycerate hydrolase [EC:3.2.1.170]	NA	lmo0401
3_431	107.631	-7.7594	2.15857	-3.59469	0.000324776	0.00526014	Unknown 957	NA	NA	K02768	PTS-Fru-EIIA, fruB	PTS system, fructose-specific IIA component [EC:2.7.1.202]	lmo0398	lmo2137,lmo0357,lmo0398,lmo0426,lmo0631
3_439	81.5882	6.49884	1.6911	3.84296	0.000121558	0.00243021	Unknown 964	NA	NA	K03648	UNG, UDG	uracil-DNA glycosylase [EC:3.2.2.27]	NA	lmo1227,lmo0390
3_454	576.264	-2.08848	0.715841	-2.91751	0.00352835	0.0315701	fig|1639.8341.peg.1945	Transcriptional regulator, YafY family	- none -	NA	NA	NA	NA	NA
3_459	33.6839	6.19082	1.64051	3.77371	0.000160837	0.00300424	fig|1639.8341.peg.1950	Transcriptional regulator, GntR family	- none -	K03492	ydhQ	GntR family transcriptional regulator	NA	lmo0575,lmo0902
3_479	82.3086	3.95584	1.24727	3.1716	0.00151602	0.0173969	Unknown 995	NA	NA	K03436	fruR2, fruR	DeoR family transcriptional regulator, fructose operon transcriptional repressor	NA	lmo2337
3_481	102.009	-11.8844	2.2427	-5.29916	1.16334e-07	6.07546e-06	fig|1639.8341.peg.1972	hypothetical protein	- none -	NA	NA	NA	NA	NA
3_482	10.2265	-7.84578	2.65119	-2.95935	0.00308293	0.0286881	fig|1639.8341.peg.1973	hypothetical protein	- none -	NA	NA	NA	NA	NA
3_484	200.648	-3.75588	1.35625	-2.76931	0.0056175	0.0446434	fig|1639.8341.peg.1975	Phosphoenolpyruvate-dihydroxyacetone phosphotransferase (EC 2.7.1.121), ADP-binding subunit DhaL	Dihydroxyacetone kinases	K05879	dhaL	phosphoenolpyruvate---glycerone phosphotransferase subunit DhaL [EC:2.7.1.121]	NA	lmo0347,lmo2696
3_487	147.735	-4.23066	1.49196	-2.83564	0.00457345	0.038122	fig|1639.8341.peg.1978	Oxidoreductase, short-chain dehydrogenase/reductase family	- none -	K22251	golD	glycerol dehydrogenase [EC:1.1.1.6]	NA	lmo0344
3_489	322.44	-2.98565	0.839639	-3.55587	0.000376731	0.00580756	fig|1639.8341.peg.1980	Transketolase (EC 2.2.1.1)	Pentose phosphate pathway	K00615	tktA, tktB	transketolase [EC:2.2.1.1]	NA	lmo2660,lmo0342,lmo1032,lmo1033,lmo1305
3_65	77.5502	3.21026	1.11577	2.87716	0.00401266	0.0347595	Unknown 680	NA	NA	K03665	hflX	GTPase	NA	lmo0762,lmo1296
3_75	195.142	2.27544	0.703354	3.23512	0.00121592	0.0148877	Unknown 690	NA	NA	K21193	mdpB3	acetyltransferase/esterase	NA	NA
3_76	48.8728	5.93331	1.35634	4.3745	1.21711e-05	0.000352511	Unknown 691	NA	NA	NA	NA	NA	NA	NA
3_88	71.5175	5.59414	1.56424	3.57627	0.000348531	0.00551967	Unknown 702	NA	NA	NA	NA	NA	NA	NA
4_11	290.515	3.60626	0.877989	4.10741	4.00116e-05	0.000939354	Unknown 1014	NA	NA	K02341	holB	DNA polymerase III subunit delta' [EC:2.7.7.7]	NA	lmo0162
4_119	145.583	3.71946	1.16302	3.1981	0.00138338	0.0164654	Unknown 1110	NA	NA	K07707	agrA, blpR, fsrA	two-component system, LytTR family, response regulator AgrA	agrA	lmo0051
4_130	22.5626	5.58535	1.63748	3.41095	0.000647359	0.00905241	Unknown 1121	NA	NA	K10536	aguA	agmatine deiminase [EC:3.5.3.12]	NA	lmo0040,lmo0038
4_137	41.1399	4.17716	1.37507	3.03777	0.00238334	0.0238241	Unknown 1128	NA	NA	K01179		endoglucanase [EC:3.2.1.4]	NA	NA
4_14	57.8887	-4.83359	1.46042	-3.30973	0.000933859	0.0121307	Unknown 1016	NA	NA	NA	NA	NA	NA	NA
4_141	38.5765	5.27345	1.7436	3.02446	0.00249074	0.0247047	Unknown 1130	NA	NA	NA	NA	NA	NA	NA
4_157	386.034	2.22804	0.753255	2.95788	0.00309766	0.0287207	Unknown 1144	NA	NA	K02826	qoxA	cytochrome aa3-600 menaquinol oxidase subunit II [EC:7.1.1.5]	NA	lmo0013
4_164	857.089	2.4812	0.599466	4.13902	3.4879e-05	0.000834163	Unknown 1151	NA	NA	K02470	gyrB	DNA gyrase subunit B [EC:5.99.1.3]	gyrB	lmo0006
4_167	182.971	-3.03105	0.969743	-3.12562	0.0017743	0.0195322	Unknown 1154	NA	NA	K03327	TC.MATE, SLC47A, norM, mdtK, dinF	multidrug resistance protein, MATE family	NA	NA
4_17	32.8888	5.39887	1.74613	3.09191	0.00198875	0.0210298	fig|1639.8341.peg.2009	cyclic nucleotide-binding protein	- none -	NA	NA	NA	NA	NA
4_18	95.9571	4.25476	1.37705	3.08976	0.00200318	0.0210952	Unknown 1019	NA	NA	K09816	znuB	zinc transport system permease protein	NA	lmo0155,lmo1446
4_180	9.64389	-23.2507	3.35264	-6.93504	4.06113e-12	5.19621e-10	fig|1639.8341.peg.2177	Rhamnulose-1-phosphate aldolase (EC 4.1.2.19)	- none -	K01629	rhaD	rhamnulose-1-phosphate aldolase [EC:4.1.2.19]	NA	lmo2847
4_19	17.619	7.31418	2.05183	3.56471	0.000364259	0.00564932	Unknown 1020	NA	NA	K09817	znuC	zinc transport system ATP-binding protein [EC:3.6.3.-]	NA	lmo0154,lmo1447
4_194	9.30759	-22.9527	3.03445	-7.56404	3.90753e-14	6.66624e-12	fig|1639.8341.peg.2191	Uncharacterized glycosyl hydrolase YcjT	- none -	K04844	ycjT	hypothetical glycosyl hydrolase [EC:3.2.1.-]	NA	NA
4_198	218.047	3.03946	1.00535	3.02328	0.00250053	0.024706	Unknown 1160	NA	NA	K07078	K07078	uncharacterized protein	NA	lmo2829
4_227	212.278	-4.944	1.64632	-3.00307	0.0026727	0.0261038	fig|1639.8341.peg.2225	Oxidoreductase, Gfo/Idh/MocA family	- none -	K18855		UDP-N-acetylglucosamine 3-dehydrogenase [EC:1.1.1.374]	NA	NA
4_228	508.264	-5.73256	1.34175	-4.27245	1.93337e-05	0.000520788	fig|1639.8341.peg.2226	PTS system, mannitol-specific IIC component / PTS system, mannitol-specific IIB component (EC 2.7.1.197)	- none -	K02799;K02800	NA	NA	NA	NA
4_229	41.5015	-8.61605	2.18693	-3.93979	8.15521e-05	0.0017391	fig|1639.8341.peg.2227	Hydrolase, haloacid dehalogenase-like family	- none -	K07025	K07025	putative hydrolase of the HAD superfamily	NA	lmo0635
4_230	32.9105	-7.81234	2.4834	-3.14583	0.00165618	0.0187529	fig|1639.8341.peg.2228	PTS system, mannitol-specific IIA component (EC 2.7.1.197)	- none -	K02798	PTS-Mtl-EIIA, mtlA, cmtB	PTS system, mannitol-specific IIA component [EC:2.7.1.197]	NA	lmo2797
4_233	75.4671	4.7715	1.27437	3.7442	0.000180968	0.00330783	fig|1639.8341.peg.2231	Chromosome (plasmid) partitioning protein ParB-2	- none -	K03497	parB, spo0J	chromosome partitioning protein, ParB family	NA	lmo2790,lmo2794
4_260	19.5181	3.92646	1.36939	2.8673	0.00413991	0.0355505	fig|1639.8341.peg.2258	Membrane protein	- none -	NA	NA	NA	NA	NA
4_261	92.9958	5.70511	1.059	5.38725	7.15423e-08	3.97993e-06	fig|1639.8341.peg.2259	hypothetical protein	- none -	NA	NA	NA	NA	NA
4_266	354.983	-21.6407	2.465	-8.77918	1.64678e-18	4.68234e-16	Unknown 1169	NA	NA	K02760	PTS-Cel-EIIB, celA, chbB	PTS system, cellobiose-specific IIB component [EC:2.7.1.196 2.7.1.205]	NA	lmo0875,lmo0914,lmo1095,lmo1720,lmo2373,lmo2683,lmo2762,lmo2782,lmo0374,lmo0299
4_283	34.4652	5.56511	1.71693	3.24131	0.00118981	0.0146381	fig|1639.8341.peg.2283	hypothetical protein	- none -	K07343	tfoX	DNA transformation protein and related proteins	NA	lmo2746
4_307	204.853	-2.59562	0.782637	-3.31651	0.000911507	0.0119008	Unknown 1185	NA	NA	K19575	bmrR	MerR family transcriptional regulator, activator of bmr gene	NA	NA
4_308	117.301	-2.76813	0.992771	-2.78829	0.00529876	0.0426401	fig|1639.8341.peg.2308	Uncharacterized protein YieK	- none -	K02564	nagB, GNPDA	glucosamine-6-phosphate deaminase [EC:3.5.99.6]	NA	lmo0957,lmo2358
4_314	1313.93	-2.18956	0.403778	-5.42269	5.87095e-08	3.33861e-06	fig|1639.8341.peg.2314	Efflux ABC transporter for glutathione/L-cysteine, essential for assembly of bd-type respiratory oxidases => CydD subunit	- none -	K16012	cydC	ATP-binding cassette, subfamily C, bacterial CydC	NA	lmo2715
4_321	374.314	-6.36025	1.23308	-5.158	2.49602e-07	1.18283e-05	fig|1639.8341.peg.2321	PTS system, cellobiose-specific IIC component	- none -	K02761	PTS-Cel-EIIC, celB, chbC	PTS system, cellobiose-specific IIC component	NA	lmo0901,lmo0915,lmo2684,lmo2708,lmo2763,lmo2783,lmo0298,lmo0034,lmo0373,lmo0876
4_346	1544.53	-4.6885	0.771502	-6.07711	1.22366e-09	9.78547e-08	Unknown 1195	NA	NA	K02759	PTS-Cel-EIIA, celC, chbA	PTS system, cellobiose-specific IIA component [EC:2.7.1.196 2.7.1.205]	NA	lmo0916,lmo1719,lmo2259,lmo2685,lmo2765,lmo2780,lmo0874,lmo0301
4_347	4508.4	-4.89367	0.735164	-6.65658	2.80279e-11	2.98848e-09	Unknown 1196	NA	NA	K02761	PTS-Cel-EIIC, celB, chbC	PTS system, cellobiose-specific IIC component	NA	lmo0901,lmo0915,lmo2684,lmo2708,lmo2763,lmo2783,lmo0298,lmo0034,lmo0373,lmo0876
4_348	199.845	-3.62465	0.890831	-4.06885	4.72461e-05	0.00107949	Unknown 1197	NA	NA	K02760	PTS-Cel-EIIB, celA, chbB	PTS system, cellobiose-specific IIB component [EC:2.7.1.196 2.7.1.205]	NA	lmo0875,lmo0914,lmo1095,lmo1720,lmo2373,lmo2683,lmo2762,lmo2782,lmo0374,lmo0299
4_363	17488.5	-9.3324	0.762778	-12.2347	2.02741e-34	5.18815e-31	fig|1639.8341.peg.2363	Predicted galactitol operon regulator (Transcriptional antiterminator), BglG family / PTS system, IIA component	- none -	K02821	PTS-Ula-EIIA, ulaC, sgaA	PTS system, ascorbate-specific IIA component [EC:2.7.1.194]	NA	lmo1973,lmo2651
4_364	871.532	-8.07345	1.27788	-6.31782	2.65275e-10	2.42443e-08	fig|1639.8341.peg.2364	PTS system, galactitol-specific IIA component (EC 2.7.1.200)	- none -	K02773	PTS-Gat-EIIA, gatA, sgcA	PTS system, galactitol-specific IIA component [EC:2.7.1.200]	NA	lmo2667,lmo2098,lmo0503
4_365	227.154	-11.8941	2.71286	-4.38432	1.16348e-05	0.000342225	fig|1639.8341.peg.2365	PTS system, galactitol-specific IIB component (EC 2.7.1.200)	- none -	K02774	PTS-Gat-EIIB, gatB, sgcB	PTS system, galactitol-specific IIB component [EC:2.7.1.200]	NA	lmo2666,lmo0507,lmo2097
4_366	9103.81	-10.489	1.06969	-9.80561	1.06498e-22	5.45057e-20	fig|1639.8341.peg.2366	PTS system, galactitol-specific IIC component	- none -	K02775	PTS-Gat-EIIC, gatC, sgcC	PTS system, galactitol-specific IIC component	NA	lmo2665,lmo0508,lmo2096
4_367	6469.81	-10.358	1.03733	-9.98526	1.76835e-23	1.5084e-20	fig|1639.8341.peg.2367	Sorbitol dehydrogenase homologue (EC:1.1.1.14)	- none -	K00008	SORD, gutB	L-iditol 2-dehydrogenase [EC:1.1.1.14]	NA	lmo2663,lmo2664,lmo0506
4_368	4904.06	-10.066	1.01569	-9.91048	3.74847e-23	2.39809e-20	fig|1639.8341.peg.2368	Galactitol-1-phosphate 5-dehydrogenase (EC 1.1.1.251)	- none -	K00008	SORD, gutB	L-iditol 2-dehydrogenase [EC:1.1.1.14]	NA	lmo2663,lmo2664,lmo0506
4_369	379.49	-5.23598	0.923921	-5.66713	1.45209e-08	9.52793e-07	fig|1639.8341.peg.2369	Ribose-5-phosphate isomerase B (EC 5.3.1.6)	- none -	K01808	rpiB	ribose 5-phosphate isomerase B [EC:5.3.1.6]	NA	lmo2662,lmo2674,lmo0498,lmo0736,lmo0345
4_370	1117.98	-5.71057	0.992648	-5.75286	8.77466e-09	6.06874e-07	fig|1639.8341.peg.2370	Ribulose-phosphate 3-epimerase (EC 5.1.3.1)	Pentose phosphate pathway	K01783	rpe, RPE	ribulose-phosphate 3-epimerase [EC:5.1.3.1]	NA	lmo2659,lmo2661,lmo1818,lmo0499,lmo0505,lmo0735
4_371	3371.76	-5.41159	0.79963	-6.76761	1.30926e-11	1.45669e-09	fig|1639.8341.peg.2371	Transketolase (EC 2.2.1.1)	Pentose phosphate pathway	K00615	tktA, tktB	transketolase [EC:2.2.1.1]	NA	lmo2660,lmo0342,lmo1032,lmo1033,lmo1305
4_372	1271.23	-4.75916	0.92212	-5.16111	2.45488e-07	1.18283e-05	fig|1639.8341.peg.2372	Ribulose-phosphate 3-epimerase (EC 5.1.3.1)	Pentose phosphate pathway	K01783	rpe, RPE	ribulose-phosphate 3-epimerase [EC:5.1.3.1]	NA	lmo2659,lmo2661,lmo1818,lmo0499,lmo0505,lmo0735
4_374	517.944	-2.08188	0.676	-3.07971	0.00207201	0.0216419	fig|1639.8341.peg.2374	Deoxyguanosinetriphosphate triphosphohydrolase (EC 3.1.5.1)	- none -	K01129	dgt	dGTPase [EC:3.1.5.1]	NA	lmo2657
4_378	51585.9	-2.33244	0.738738	-3.15734	0.00159218	0.0181892	fig|1639.8341.peg.2378	Translation elongation factor Tu	Mycobacterium virulence operon involved in protein synthesis (SSU ribosomal proteins), Translation elongation factors bacterial	K02358	tuf, TUFM	elongation factor Tu	NA	lmo2653
4_380	73.6734	-9.46504	2.44464	-3.87175	0.000108056	0.00219456	fig|1639.8341.peg.2380	PTS system, IIA component	- none -	K02798	PTS-Mtl-EIIA, mtlA, cmtB	PTS system, mannitol-specific IIA component [EC:2.7.1.197]	NA	lmo2797
4_382	326.952	-11.6985	1.93816	-6.03588	1.58099e-09	1.22598e-07	fig|1639.8341.peg.2382	PTS system, IIC component, UlaA-type	- none -	K03475	PTS-Ula-EIIC, ulaA, sgaT	PTS system, ascorbate-specific IIC component	NA	lmo1971,lmo2649
4_383	78.6062	-6.85319	2.29463	-2.98663	0.00282073	0.0267343	fig|1639.8341.peg.2383	phosphotriesterase family protein	- none -	K07048	PTER, php	phosphotriesterase-related protein	NA	NA
4_384	92.1508	-7.23818	2.20421	-3.28379	0.0010242	0.0130912	fig|1639.8341.peg.2384	Creatinine amidohydrolase (EC 3.5.2.10)	Creatine and Creatinine Degradation	K01470		creatinine amidohydrolase [EC:3.5.2.10]	NA	lmo2647
4_385	328.511	-7.93586	1.91644	-4.14095	3.45877e-05	0.000834163	fig|1639.8341.peg.2385	Protein of unknown function DUF1341	- none -	K17463	dgaF	2-dehydro-3-deoxy-phosphogluconate aldolase [EC:4.1.2.14]	NA	NA
4_386	981.626	-11.3535	1.80807	-6.27934	3.4001e-10	3.0003e-08	fig|1639.8341.peg.2386	hypothetical protein	- none -	K00845	glk	glucokinase [EC:2.7.1.2]	NA	NA
4_387	25.601	4.50446	1.58532	2.84136	0.00449214	0.0376898	fig|1639.8341.peg.2387	hypothetical protein	- none -	NA	NA	NA	NA	NA
4_403	7706.79	-3.39288	0.304446	-11.1445	7.62095e-29	9.75101e-26	Unknown 1207	NA	NA	K02965	RP-S19, rpsS	small subunit ribosomal protein S19	NA	lmo2628
4_42	548.736	-2.54371	0.74336	-3.42192	0.000621816	0.00877889	fig|1639.8341.peg.2035	5'-nucleotidase (EC 3.1.3.5)	Purine conversions, pyrimidine conversions	K01081		5'-nucleotidase [EC:3.1.3.5]	NA	NA
4_43	212.253	6.42898	1.56675	4.10339	4.07145e-05	0.000947167	Unknown 1041	NA	NA	K01448	amiABC	N-acetylmuramoyl-L-alanine amidase [EC:3.5.1.28]	NA	lmo0129,lmo1521
4_435	813.268	2.3244	0.842334	2.75948	0.0057894	0.045306	fig|1639.8341.peg.2436	SSU ribosomal protein S9p (S16e)	Ribosome SSU bacterial	K02996	RP-S9, MRPS9, rpsI	small subunit ribosomal protein S9	NA	lmo2596
4_439	21.8736	5.81062	1.86505	3.11552	0.00183618	0.0199101	fig|1639.8341.peg.2440	Oxidoreductase, aldo/keto reductase family	- none -	K06221	dkgA	2,5-diketo-D-gluconate reductase A [EC:1.1.1.346]	NA	NA
4_44	73.6947	5.95333	1.65856	3.58945	0.000331378	0.00533332	Unknown 1042	NA	NA	NA	NA	NA	NA	NA
4_45	295.793	5.64207	1.48074	3.81031	0.000138794	0.0027321	Unknown 1043	NA	NA	NA	NA	NA	NA	NA
4_46	1766.59	5.03979	0.845779	5.95875	2.54169e-09	1.85834e-07	Unknown 1044	NA	NA	NA	NA	NA	NA	NA
4_48	161.254	5.83574	1.45501	4.01079	6.05153e-05	0.0013466	Unknown 1046	NA	NA	NA	NA	NA	NA	NA
4_49	279.998	5.48836	1.28965	4.25571	2.08389e-05	0.000549761	Unknown 1047	NA	NA	NA	NA	NA	NA	NA
4_50	522.34	5.66043	1.14131	4.95959	7.06406e-07	2.82452e-05	Unknown 1048	NA	NA	NA	NA	NA	NA	NA
4_54	403.001	4.01707	0.954972	4.20648	2.59381e-05	0.000662258	Unknown 1052	NA	NA	NA	NA	NA	NA	NA
4_63	99.8894	-4.06625	1.33681	-3.04176	0.00235202	0.0236033	Unknown 1059	NA	NA	K02854	rhaR	AraC family transcriptional regulator, L-rhamnose operon transcriptional activator RhaR	NA	NA
4_65	154.179	-3.66364	0.946222	-3.87186	0.000108008	0.00219456	fig|1639.8341.peg.2058	Heterodimeric efflux ABC transporter, permease/ATP-binding subunit 2	- none -	K06147	ABCB-BAC	ATP-binding cassette, subfamily B, bacterial	NA	lmo1131
4_67	1548.26	-6.95329	1.22317	-5.68464	1.31089e-08	8.82778e-07	Unknown 1061	NA	NA	K01183		chitinase [EC:3.2.1.14]	NA	lmo0105
4_82	16.5562	-8.2333	2.78993	-2.95108	0.00316666	0.0292545	Unknown 1076	NA	NA	K02113	ATPF1D, atpH	F-type H+-transporting ATPase subunit delta	NA	lmo0089,lmo2532
4_87	133.748	3.76697	1.18341	3.18314	0.00145687	0.0170235	fig|1639.8341.peg.2081	Oxidoreductase, aldo/keto reductase family	- none -	K05275		pyridoxine 4-dehydrogenase [EC:1.1.1.65]	NA	NA
5_105	4750.27	-2.35755	0.639984	-3.68376	0.000229815	0.00394696	fig|1639.8341.peg.2548	Enolase (EC 4.2.1.11)	Glycolysis and Gluconeogenesis	K01689	ENO, eno	enolase [EC:4.2.1.11]	NA	lmo2455
5_107	286.314	2.69804	0.980842	2.75074	0.00594603	0.0461088	fig|1639.8341.peg.2550	Hypothetical protein formerly called MenX	- none -	K00433	cpo	non-heme chloroperoxidase [EC:1.11.1.10]	NA	NA
5_108	468.926	2.46133	0.566524	4.34462	1.3952e-05	0.000396701	fig|1639.8341.peg.2551	Carboxylesterase (EC 3.1.1.1)	- none -	K03928	yvaK	carboxylesterase [EC:3.1.1.1]	NA	lmo2450
5_122	21.4896	6.09955	1.94049	3.1433	0.00167053	0.0187614	fig|1639.8341.peg.2565	hypothetical protein	- none -	NA	NA	NA	NA	NA
5_132	164.215	3.53306	0.752305	4.69631	2.64898e-06	9.96875e-05	fig|1639.8341.peg.2575	Rod shape-determining protein RodA	- none -	K05837	rodA, mrdB	rod shape determining protein RodA	NA	lmo2427,lmo2428
5_137	56.6879	7.02081	1.54568	4.54223	5.56634e-06	0.00018499	fig|1639.8341.peg.2580	Cobalt-zinc-cadmium resistance protein	Cobalt-zinc-cadmium resistance	K13283	fieF	ferrous-iron efflux pump FieF	NA	NA
5_15	35.8588	6.39549	1.81567	3.52239	0.00042767	0.0062897	fig|1639.8341.peg.2457	Thymidine kinase (EC 2.7.1.21)	pyrimidine conversions	K00857	tdk, TK	thymidine kinase [EC:2.7.1.21]	NA	lmo2544
5_154	86.2351	4.59085	1.27648	3.59649	0.000322536	0.00525712	fig|1639.8341.peg.2597	UPF0759 protein YunF	- none -	NA	NA	NA	NA	NA
5_164	27.348	-22.2101	2.84369	-7.81029	5.70571e-15	1.12315e-12	Unknown 1234	NA	NA	NA	NA	NA	NA	NA
5_174	63.6686	3.3304	0.968684	3.43806	0.000585895	0.008376	fig|1639.8341.peg.2619	1,4-dihydroxy-2-naphthoyl-CoA hydrolase (EC 3.1.2.28) in menaquinone biosynthesis	- none -	K19222	menI, DHNAT	1,4-dihydroxy-2-naphthoyl-CoA hydrolase [EC:3.1.2.28]	NA	lmo2385
5_34	86.2554	3.38712	0.947289	3.5756	0.000349428	0.00551967	fig|1639.8341.peg.2477	MreB-like protein (Mbl protein)	- none -	K03569	mreB	rod shape-determining protein MreB and related proteins	NA	lmo1548,lmo1713,lmo2525
5_41	65.0834	3.52895	0.960503	3.67406	0.000238723	0.00401903	fig|1639.8341.peg.2484	Undecaprenyl-phosphate alpha-N-acetylglucosaminyl 1-phosphate transferase (EC 2.7.8.33)	- none -	K02851	wecA, tagO, rfe	UDP-GlcNAc:undecaprenyl-phosphate/decaprenyl-phosphate GlcNAc-1-phosphate transferase [EC:2.7.8.33 2.7.8.35]	NA	lmo0959,lmo2519
5_8	111.108	3.2668	0.999981	3.26686	0.00108747	0.0135748	fig|1639.8341.peg.2450	Transcription termination factor Rho	Transcription factors bacterial	K03628	rho	transcription termination factor Rho	NA	lmo2551
5_93	96.9963	-6.26401	2.01802	-3.10404	0.00190896	0.0204395	fig|1639.8341.peg.2536	Chitin binding protein	Chitin and N-acetylglucosamine utilization	K03933	cpbD	chitin-binding protein	NA	NA
6_11	146.828	-3.40207	1.17216	-2.90239	0.00370329	0.0326783	Unknown 1259	NA	NA	K00788	thiE	thiamine-phosphate pyrophosphorylase [EC:2.5.1.3]	NA	lmo0318
6_31	111.336	-3.25978	1.01768	-3.20315	0.00135932	0.016331	fig|1639.8341.peg.2669	PTS system, cellobiose-specific IIC component	- none -	K02761	PTS-Cel-EIIC, celB, chbC	PTS system, cellobiose-specific IIC component	NA	lmo0901,lmo0915,lmo2684,lmo2708,lmo2763,lmo2783,lmo0298,lmo0034,lmo0373,lmo0876
6_32	66.9491	-7.41585	1.81905	-4.07677	4.56664e-05	0.0010528	fig|1639.8341.peg.2670	Transcriptional antiterminator of lichenan operon, BglG family / PTS system, cellobiose-specific IIA component (EC 2.7.1.205)	Beta-Glucoside Metabolism	K03491	licR	lichenan operon transcriptional antiterminator	NA	lmo0297,lmo0918,lmo2784
6_55	38.3977	5.30186	1.85737	2.8545	0.00431045	0.0367681	fig|1639.8341.peg.2694	hypothetical protein	- none -	NA	NA	NA	NA	NA
6_73	43.6798	3.03942	1.01249	3.00192	0.00268281	0.0261038	Unknown 1302	NA	NA	K00564	rsmC	16S rRNA (guanine1207-N2)-methyltransferase [EC:2.1.1.172]	NA	lmo0256
6_78	805.7	2.8681	0.565087	5.07549	3.86498e-07	1.716e-05	Unknown 1307	NA	NA	K02935	RP-L7, MRPL12, rplL	large subunit ribosomal protein L7/L12	NA	lmo0251
6_94	136.648	3.25481	0.97979	3.32194	0.000893935	0.0117312	Unknown 1323	NA	NA	K06865	K06865	ATPase	NA	NA
7_1	94.3957	5.13351	1.50067	3.4208	0.000624368	0.00877889	Unknown 1329	NA	NA	K09825	perR	Fur family transcriptional regulator, peroxide stress response regulator	perR	lmo1683
7_20	28.7416	6.23854	2.19726	2.83923	0.00452225	0.0378184	Unknown 1341	NA	NA	K21252	fosX	fosfomycin resistance protein FosX	fosX	lmo1702
7_36	1146.58	-3.86657	0.859097	-4.50074	6.77174e-06	0.000219353	Unknown 1350	NA	NA	K09963	K09963	uncharacterized protein	NA	lmo1718
7_38	592.743	-5.08807	0.779503	-6.52733	6.69542e-11	6.58984e-09	Unknown 1352	NA	NA	K02760	PTS-Cel-EIIB, celA, chbB	PTS system, cellobiose-specific IIB component [EC:2.7.1.196 2.7.1.205]	NA	lmo0875,lmo0914,lmo1095,lmo1720,lmo2373,lmo2683,lmo2762,lmo2782,lmo0374,lmo0299
7_51	29.6343	-6.25755	2.08911	-2.99532	0.00274156	0.0263746	Unknown 1362	NA	NA	K00266	gltD	glutamate synthase (NADPH) small chain [EC:1.4.1.13]	NA	lmo1733
7_53	76.9371	4.51947	1.22107	3.70124	0.000214547	0.00376045	fig|1639.8341.peg.2791	Glutamate synthase operon transcriptional activator GltC, LysR family	- none -	K09681	gltC	LysR family transcriptional regulator, transcription activator of glutamate synthase operon	NA	lmo1735
7_7	464.586	2.08215	0.710838	2.92915	0.00339894	0.0308261	Unknown 1333	NA	NA	K03575	mutY	A/G-specific adenine glycosylase [EC:3.2.2.31]	NA	lmo1689
7_84	36.4086	-3.98907	1.38692	-2.8762	0.00402497	0.0347595	Unknown 1392	NA	NA	K11175	purN	phosphoribosylglycinamide formyltransferase 1 [EC:2.1.2.2]	NA	lmo1766
7_88	59.6062	-3.43974	1.2441	-2.76485	0.00569485	0.0448404	Unknown 1396	NA	NA	K01952	purL, PFAS	phosphoribosylformylglycinamidine synthase [EC:6.3.5.3]	NA	NA
8_2	70.6826	2.81337	0.921248	3.05386	0.00225915	0.0229411	fig|1639.8341.peg.2834	Glucose:proton symporter GlcU	- none -	K05340	glcU	glucose uptake protein	NA	lmo0169,lmo0424
8_29	37.1931	4.5783	1.47631	3.10118	0.0019275	0.0204666	fig|1639.8341.peg.2861	Zinc metalloproteinase aureolysin (EC 3.4.24.29)	- none -	K19351	mpl	zinc metalloproteinase [EC:3.4.24.-]	mpl	lmo0203
8_39	61.6405	6.94689	1.60388	4.3313	1.48229e-05	0.000407868	fig|1639.8341.peg.2871	Peptidyl-tRNA hydrolase (EC 3.1.1.29)	Sporulation-associated proteins with broader functions, Translation termination factors bacterial	K01056	PTH1, pth, spoVC	peptidyl-tRNA hydrolase, PTH1 family [EC:3.1.1.29]	NA	lmo0213
9_31	68.7611	3.70797	1.21209	3.05915	0.00221968	0.0226302	fig|1639.8341.peg.2919	DNA-directed RNA polymerase delta subunit (EC 2.7.7.6)	RNA polymerase bacterial	K03048	rpoE	DNA-directed RNA polymerase subunit delta	NA	lmo2560
9_4	1355.39	-5.08383	0.882596	-5.76009	8.40683e-09	5.97585e-07	fig|1639.8341.peg.2891	Putative formate dehydrogenase YrhE	- none -	K00123	fdoG, fdhF, fdwA	formate dehydrogenase major subunit [EC:1.17.1.9]	NA	lmo2586

## Sheet: TableS5_GSEA
Table S5 GSEA results from clusterProfiler (using "gseKEGG")
For the annotation of K-numbers see down below
sausage day 7 versus cheese day 7
ID	Description	setSize	enrichmentScore	NES	pvalue	p.adjust	qvalue	rank	leading_edge	core_enrichment
ko00052	Galactose metabolism	12	-0.903273	-1.70785	0.000320297	0.0056052	0.00480446	29	tags=33%, list=2%, signal=33%	K00845/K02774/K02773/K02775
ko02060	Phosphotransferase system (PTS)	23	-0.864771	-1.84705	2.96653e-05	0.00207657	0.00177992	110	tags=52%, list=7%, signal=49%	K02798/K02768/K00882/K02769/K02759/K02761/K02760/K03475/K02774/K02773/K02775/K02821
ko00500	Starch and sucrose metabolism	23	-0.838436	-1.7908	0.000189129	0.00441301	0.00378258	31	tags=39%, list=2%, signal=39%	K01223/K01222/K02759/K00845/K02761/K02760/K01226/K00691/K01208
ko00860	Porphyrin metabolism	31	-0.769984	-1.74019	0.00119823	0.0167752	0.0143788	195	tags=52%, list=13%, signal=46%	K03394/K01845/K04720/K05936/K16651/K13542/K04032/K02189/K02224/K02492/K02233/K02226/K02190/K05934/K02232/K05895
ko02010	ABC transporters	66	-0.638063	-1.59297	0.00398343	0.0398343	0.0341437	102	tags=18%, list=7%, signal=18%	K02006/K10112/K07335/K17318/K17319/K02008/K17320/K02007/K02009/K15772/K15771/K15770
ko01120	Microbial metabolism in diverse environments	125	-0.6343	-1.67888	0.00011414	0.00399489	0.00342419	143	tags=18%, list=9%, signal=17%	K01629/K01938/K03737/K13542/K00615/K00821/K17463/K02768/K02492/K00616/K01006/K02769/K00656/K00123/K16044/K03335/K15024/K00845/K01783/K00132/K03475/K02821
ko00290	Valine, leucine and isoleucine biosynthesis	10	0.818004	1.79555	0.00249435	0.0291007	0.0249435	217	tags=60%, list=14%, signal=52%	K01703/K01704/K01754/K00053/K00052/K01649
sausage day 7 versus fish day 7
ID	Description	setSize	enrichmentScore	NES	pvalue	p.adjust	qvalue	rank	leading_edge	core_enrichment
ko02020	Two-component system	61	-0.608403	-1.91537	0.000113305	0.00268155	0.00222634	198	tags=26%, list=13%, signal=24%	K03367/K11617/K03413/K03739/K07707/K03407/K14188/K03740/K18350/K18349/K02259/K10914/K07813/K02406/K04751/K01915
ko03010	Ribosome	55	-0.6038	-1.89985	0.0002536	0.00450139	0.00373726	137	tags=31%, list=9%, signal=29%	K02992/K02871/K02863/K02950/K02916/K02968/K02913/K02967/K02887/K02990/K02956/K02935/K02986/K02963/K02959/K02970/K02909
ko01110	Biosynthesis of secondary metabolites	238	0.61581	1.70824	3.03249e-06	0.000215307	0.000178757	250	tags=29%, list=16%, signal=29%	K02501/K01496/K01814/K01895/K01523/K02500/K11175/K03816/K01652/K02502/K00765/K01693/K00627/K01653/K00266/K00031/K00013/K01696/K00382/K01597/K00938/K00265/K00162/K02552/K00161/K00927/K00286/K00015/K04517/K00847/K01007/K01661/K02551/K01778/K07145/K01703/K15633/K00766/K00602/K01689/K00851/K08680/K01817/K01803/K01945/K01704/K01575/K01933/K00611/K00166/K01823/K00831/K01695/K01733/K00800/K04486/K01006/…
ko01230	Biosynthesis of amino acids	102	0.617262	1.60633	0.00415611	0.0491807	0.040832	239	tags=39%, list=15%, signal=36%	K02501/K01496/K01814/K01523/K02500/K01652/K02502/K00765/K01693/K01653/K00266/K00031/K00013/K01696/K00265/K00927/K00286/K04517/K01778/K01703/K15633/K00766/K01689/K01439/K01817/K01803/K01704/K00611/K00831/K01695/K01733/K00800/K04486/K01687/K00872/K01834/K00215/K00014/K00641/K01754
ko00020	Citrate cycle (TCA cycle)	11	0.919314	1.78125	0.00135371	0.0192227	0.0159596	76	tags=45%, list=5%, signal=44%	K00627/K00031/K00382/K00162/K00161
ko00340	Histidine metabolism	12	0.953101	1.86273	3.84137e-05	0.00136369	0.00113219	39	tags=75%, list=3%, signal=74%	K02501/K01496/K01814/K01523/K02500/K02502/K00765/K01693/K00013
fish day 7 versus cheese day 7
ID	Description	setSize	enrichmentScore	NES	pvalue	p.adjust	qvalue	rank	leading_edge	core_enrichment
ko00052	Galactose metabolism	11	-0.938754	-1.76393	0.000103197	0.00165115	0.0013307	15	tags=36%, list=1%, signal=36%	K02773/K02774/K00845/K02775
ko02060	Phosphotransferase system (PTS)	21	-0.87994	-1.83468	6.30318e-05	0.00165115	0.0013307	50	tags=48%, list=4%, signal=47%	K02798/K02759/K02760/K02761/K02773/K02774/K03475/K19507/K02775/K02821
ko00500	Starch and sucrose metabolism	22	-0.814026	-1.72095	0.0018848	0.0139354	0.0112308	151	tags=45%, list=11%, signal=41%	K00847/K01222/K02777/K01208/K00691/K02759/K02760/K02761/K00845/K01226
ko02010	ABC transporters	61	-0.703668	-1.62615	0.000804827	0.00858482	0.00691869	72	tags=23%, list=5%, signal=23%	K16012/K17320/K19973/K02006/K02007/K17319/K16959/K19976/K19975/K02008/K02009/K15770/K15771/K15772
ko01200	Carbon metabolism	60	-0.696276	-1.60257	0.00140576	0.0128527	0.0103583	160	tags=33%, list=12%, signal=31%	K01938/K00162/K00851/K01803/K15633/K00927/K03737/K00282/K15024/K00627/K00283/K00616/K01689/K00615/K01624/K00320/K01006/K00123/K01783/K00845
ko01120	Microbial metabolism in diverse environments	112	-0.667737	-1.596	8.67285e-05	0.00165115	0.0013307	162	tags=32%, list=12%, signal=31%	K01845/K00382/K00015/K02492/K01938/K00162/K01582/K01439/K00851/K04072/K01803/K06881/K15633/K00927/K03737/K01629/K02768/K00132/K15024/K00627/K17463/K00821/K00616/K01689/K00615/K01624/K00320/K01006/K00656/K16044/K00123/K03335/K01783/K03475/K00845/K02821
ko01100	Metabolic pathways	469	-0.586707	-1.434	2.03393e-07	1.30172e-05	1.04908e-05	229	tags=24%, list=17%, signal=30%	K13789/K21465/K01952/K02796/K01198/K22251/K19005/K01589/K11175/K00383/K03638/K01695/K01839/K03367/K01845/K03783/K01653/K00382/K00099/K00015/K01739/K04720/K00641/K00882/K00602/K02793/K12555/K00158/K00864/K02492/K00425/K01938/K00162/K01582/K06215/K02233/K01439/K10536/K00847/K00851/K02232/K04072/K01803/K01939/K06881/K15633/K02777/K01693/K00927/K01129/K03737/K01629/K02226/K00426/K00765/K02768/K00132/…
ko03010	Ribosome	54	0.534036	1.87553	0.000234236	0.00299822	0.00241633	162	tags=35%, list=12%, signal=32%	K02986/K02935/K02959/K02913/K02968/K02967/K02970/K02950/K02867/K02996/K02992/K02956/K02963/K02884/K02864/K02909/K02863/K02871/K02990
ko02040	Flagellar assembly	25	0.646352	1.94988	0.00195967	0.0139354	0.0112308	201	tags=44%, list=15%, signal=38%	K02400/K02390/K02397/K02422/K02417/K02407/K02408/K02396/K02416/K02389/K02421
sausage GI versus sausage day 7
ID	Description	setSize	enrichmentScore	NES	pvalue	p.adjust	qvalue	rank	leading_edge	core_enrichment
ko00250	Alanine, aspartate and glutamate metabolism	21	-0.905374	-1.7466	1.66242e-05	0.00113045	0.00106745	6	tags=24%, list=0%, signal=24%	K01580/K00609/K01956/K00135/K01955
ko02040	Flagellar assembly	26	-0.879575	-1.75942	3.56612e-05	0.00121248	0.00114491	155	tags=73%, list=10%, signal=67%	K02397/K02412/K02401/K02422/K02389/K02410/K02390/K02557/K02420/K02388/K02416/K02411/K02417/K02409/K02407/K02396/K02419/K02387/K02406
ko00240	Pyrimidine metabolism	31	-0.820475	-1.67164	0.000660603	0.0112303	0.0106044	54	tags=26%, list=4%, signal=25%	K02825/K01591/K02823/K17828/K00609/K01465/K01956/K01955
ko01240	Biosynthesis of cofactors	118	-0.641974	-1.58761	0.000637059	0.0112303	0.0106044	63	tags=7%, list=4%, signal=7%	K08281/K01591/K02823/K17828/K00609/K01465/K01956/K01955
cheese GI versus cheese day 7
ID	Description	setSize	enrichmentScore	NES	pvalue	p.adjust	qvalue	rank	leading_edge	core_enrichment
ko02060	Phosphotransferase system (PTS)	20	-0.913374	-1.74295	1.48647e-06	9.36477e-05	6.88471e-05	63	tags=55%, list=5%, signal=53%	K02760/K02794/K03475/K02793/K02773/K02759/K02774/K02761/K02770/K02775/K02821
ko00052	Galactose metabolism	11	-0.904991	-1.58764	0.00172671	0.018219	0.0133941	74	tags=45%, list=6%, signal=43%	K01635/K02773/K00845/K02774/K02775
ko00500	Starch and sucrose metabolism	21	-0.851953	-1.63283	0.00101205	0.018219	0.0133941	69	tags=38%, list=5%, signal=37%	K01223/K00691/K02760/K01208/K02759/K00845/K02761/K01226
ko00250	Alanine, aspartate and glutamate metabolism	20	-0.828647	-1.58127	0.00177304	0.018219	0.0133941	94	tags=30%, list=7%, signal=28%	K00259/K01580/K00609/K00135/K01956/K01955
ko02040	Flagellar assembly	24	-0.809589	-1.57047	0.00198193	0.018219	0.0133941	220	tags=71%, list=16%, signal=60%	K02407/K02408/K02422/K02411/K02409/K02388/K02421/K02410/K02557/K02401/K02396/K02387/K02412/K02416/K02406/K02419/K02420
ko00240	Pyrimidine metabolism	30	-0.775378	-1.53042	0.00651106	0.0372906	0.027415	121	tags=33%, list=9%, signal=31%	K21636/K02825/K00609/K01591/K00762/K02823/K01956/K17828/K01955/K01465
ko01240	Biosynthesis of cofactors	101	-0.663809	-1.40272	0.0025548	0.020119	0.0147909	124	tags=20%, list=9%, signal=19%	K05934/K01938/K05936/K00287/K02226/K04032/K08281/K03750/K00941/K02224/K00609/K02190/K01591/K05895/K00762/K02823/K01956/K17828/K01955/K01465
ko01120	Microbial metabolism in diverse environments	113	-0.640045	-1.35914	0.00467566	0.0294566	0.0216557	134	tags=18%, list=10%, signal=17%	K01689/K00016/K00123/K04072/K00320/K01808/K01580/K16044/K01624/K01426/K03335/K03475/K15024/K00135/K00656/K00845/K00132/K01783/K02770/K02821
ko01100	Metabolic pathways	466	-0.589993	-1.25845	0.000262025	0.00825379	0.00606795	135	tags=14%, list=10%, signal=20%	K02798/K01689/K00283/K00287/K21636/K02226/K00016/K02825/K01443/K00123/K04032/K08281/K04072/K03750/K00941/K02224/K01496/K00320/K01808/K05878/K12343/K00259/K03367/K01580/K16044/K04091/K00609/K01624/K01635/K00691/K01426/K03335/K01208/K00158/K02190/K02794/K03475/K05879/K04019/K02793/K15024/K01591/K02773/K00135/K05895/K00656/K00762/K00845/K02774/K05881/K01442/K03735/K01183/K00132/K02823/K01956/K01226/…
ko00970	Aminoacyl-tRNA biosynthesis	25	0.633544	1.80574	0.00437408	0.0294566	0.0216557	342	tags=60%, list=25%, signal=46%	K01870/K01887/K01868/K01872/K01867/K01874/K01890/K01892/K04567/K01876/K01878/K01866/K01879/K01889/K01873
ko00290	Valine, leucine and isoleucine biosynthesis	10	0.828635	1.82464	0.00202434	0.018219	0.0133941	165	tags=60%, list=12%, signal=53%	K01703/K00052/K01704/K01649/K01754/K00053
fish GI versus fish day 7
ID	Description	setSize	enrichmentScore	NES	pvalue	p.adjust	qvalue	rank	leading_edge	core_enrichment
ko00240	Pyrimidine metabolism	30	-0.915813	-1.86012	2.56929e-07	8.06241e-06	6.36506e-06	41	tags=30%, list=3%, signal=30%	K02825/K00609/K01465/K00762/K01956/K01591/K17828/K01955/K02823
ko02040	Flagellar assembly	24	-0.881308	-1.76679	8.19224e-05	0.000749004	0.000591319	100	tags=71%, list=8%, signal=67%	K02401/K02409/K02410/K02408/K02396/K02421/K02390/K02407/K02416/K02420/K02412/K02417/K02419/K02388/K02397/K02411/K02406
ko01240	Biosynthesis of cofactors	95	-0.768485	-1.7789	6.3115e-07	1.00984e-05	7.97242e-06	42	tags=12%, list=3%, signal=12%	K02191/K08281/K00287/K00609/K01465/K00762/K01956/K01591/K17828/K01955/K02823
ko02020	Two-component system	56	-0.696646	-1.51314	0.00764694	0.0407837	0.0321976	254	tags=36%, list=20%, signal=30%	K03367/K11629/K03739/K14188/K02584/K07775/K11618/K02259/K10914/K03406/K03413/K03740/K03415/K18350/K01077/K04771/K04751/K01915/K03407/K02406
ko01110	Biosynthesis of secondary metabolites	215	0.48676	1.82825	3.77925e-07	8.06241e-06	6.36506e-06	223	tags=33%, list=17%, signal=33%	K03816/K01703/K01653/K01649/K01114/K01687/K00052/K01652/K01895/K00003/K13853/K01733/K07145/K01704/K00013/K00872/K04517/K01693/K00615/K00930/K01006/K00927/K02501/K00265/K00053/K01754/K01814/K02500/K01695/K15633/K01496/K00655/K00627/K01810/K00549/K00765/K00931/K01803/K00162/K03781/K02502/K00015/K00286/K01582/K01736/K01755/K00645/K01778/K00821/K01809/K02548/K00161/K02551/K03621/K00215/K01661/K00831/…
ko01200	Carbon metabolism	58	0.591113	1.7695	0.00103094	0.0073311	0.00578771	315	tags=52%, list=24%, signal=41%	K01895/K00615/K01006/K00927/K01754/K15633/K01491/K00627/K01810/K01803/K00162/K03781/K00161/K00831/K00600/K03737/K07404/K00036/K00282/K00851/K00616/K01679/K00948/K00244/K00382/K00925/K01647/K01689/K00134/K01752
ko01230	Biosynthesis of amino acids	90	0.670861	2.15303	4.27592e-08	2.73659e-06	2.16047e-06	141	tags=40%, list=11%, signal=38%	K01703/K01653/K01649/K01687/K00052/K01652/K00003/K13853/K01733/K01704/K00013/K00872/K04517/K01693/K00615/K00930/K00927/K02501/K00265/K00053/K01754/K01814/K02500/K01695/K15633/K01496/K00549/K00765/K00931/K01803/K02502/K00286/K01736/K01755/K01778/K00821
ko00970	Aminoacyl-tRNA biosynthesis	25	0.709821	1.74996	0.00240567	0.0139966	0.01105	259	tags=60%, list=20%, signal=49%	K01868/K01876/K01870/K01892/K01872/K01890/K01878/K01875/K02434/K04567/K01887/K02435/K01893/K01889/K01873
ko01210	2-Oxocarboxylic acid metabolism	27	0.793816	1.98454	3.83979e-05	0.000409578	0.000323351	94	tags=41%, list=7%, signal=39%	K01703/K01653/K01649/K01687/K00052/K01652/K01704/K00930/K00053/K00627/K00162
ko00770	Pantothenate and CoA biosynthesis	15	0.82765	1.82686	0.00124332	0.00795726	0.00628205	69	tags=33%, list=5%, signal=32%	K01653/K01687/K01652/K00053/K13038
ko00340	Histidine metabolism	12	0.877123	1.84811	0.00055987	0.00447896	0.00353602	99	tags=67%, list=8%, signal=62%	K00013/K01693/K02501/K01814/K02500/K01496/K00765/K02502
ko00290	Valine, leucine and isoleucine biosynthesis	10	0.956511	1.94562	2.72282e-06	3.4852e-05	2.75148e-05	60	tags=90%, list=5%, signal=87%	K01703/K01653/K01649/K01687/K00052/K01652/K01704/K00053/K01754
sausage GI versus cheese GI
ID	Description	setSize	enrichmentScore	NES	pvalue	p.adjust	qvalue	rank	leading_edge	core_enrichment
ko03010	Ribosome	54	-0.593991	-1.92	4.38614e-05	0.00293872	0.00286253	465	tags=69%, list=33%, signal=48%	K02939/K02950/K02963/K02954/K02961/K02899/K02887/K02884/K02948/K02965/K02970/K02956/K02904/K02876/K02988/K02886/K02952/K02911/K02990/K02996/K02982/K02888/K02906/K02986/K02908/K02879/K02878/K02892/K02968/K02945/K02959/K02926/K02863/K02867/K02935/K02909/K02864
sausage GI versus fish GI
ID	Description	setSize	enrichmentScore	NES	pvalue	p.adjust	qvalue	rank	leading_edge	core_enrichment
ko00340	Histidine metabolism	12	-0.822195	-1.93925	0.000360404	0.0113527	0.0108121	81	tags=67%, list=6%, signal=63%	K02502/K00765/K01693/K02501/K01496/K00013/K01814/K02500
ko01230	Biosynthesis of amino acids	92	-0.502811	-1.85567	3.27225e-05	0.00206152	0.00196335	238	tags=49%, list=18%, signal=43%	K01808/K00600/K01652/K01649/K01803/K00052/K01834/K01586/K00286/K00789/K04517/K01523/K00891/K00930/K01714/K00133/K00215/K00826/K00928/K00831/K00873/K00931/K01653/K13853/K01953/K15633/K01958/K00927/K02502/K00765/K00003/K00134/K01733/K00147/K01752/K01693/K01647/K01681/K02501/K00872/K01735/K01496/K00013/K01814/K02500
ko01110	Biosynthesis of secondary metabolites	221	-0.350177	-1.46119	0.00134946	0.0283388	0.0269893	266	tags=34%, list=21%, signal=33%	K01687/K00054/K00036/K00058/K00940/K00626/K03621/K00099/K01808/K00015/K00600/K01652/K01649/K01662/K01803/K00052/K01834/K01092/K01586/K00286/K00789/K04517/K04041/K01523/K00891/K00930/K01714/K00133/K02551/K00215/K00826/K01513/K00928/K00655/K00831/K01661/K02078/K00873/K00931/K01653/K13853/K01953/K01582/K15633/K08680/K00927/K02502/K00765/K01840/K00003/K00134/K01733/K03526/K00973/K00147/K01752/K01810/…
fish GI versus cheese GI
ID	Description	setSize	enrichmentScore	NES	pvalue	p.adjust	qvalue	rank	leading_edge	core_enrichment
ko01230	Biosynthesis of amino acids	17	0.816142	1.87773	0.000110041	0.00110041	0.000926657	29	tags=71%, list=16%, signal=66%	K13853/K00134/K01803/K15633/K00615/K00003/K01681/K00927/K01958/K00872/K01652/K00873
Annotation K-numbers
KEGG.ID	product_name	gene_name
K00003	homoserine dehydrogenase [EC:1.1.1.3]	hom
K00008	L-iditol 2-dehydrogenase [EC:1.1.1.14]	SORD, gutB
K00013	histidinol dehydrogenase [EC:1.1.1.23]	hisD
K00014	shikimate dehydrogenase [EC:1.1.1.25]	aroE
K00015	glyoxylate reductase [EC:1.1.1.26]	gyaR, GOR1
K00016	L-lactate dehydrogenase [EC:1.1.1.27]	LDH, ldh
K00031	isocitrate dehydrogenase [EC:1.1.1.42]	IDH1, IDH2, icd
K00033	6-phosphogluconate dehydrogenase [EC:1.1.1.44 1.1.1.343]	PGD, gnd, gntZ
K00036	glucose-6-phosphate 1-dehydrogenase [EC:1.1.1.49 1.1.1.363]	G6PD, zwf
K00052	3-isopropylmalate dehydrogenase [EC:1.1.1.85]	leuB, IMDH
K00053	ketol-acid reductoisomerase [EC:1.1.1.86]	ilvC
K00054	hydroxymethylglutaryl-CoA reductase [EC:1.1.1.88]	mvaA
K00058	D-3-phosphoglycerate dehydrogenase / 2-oxoglutarate reductase [EC:1.1.1.95 1.1.1.399]	serA, PHGDH
K00099	1-deoxy-D-xylulose-5-phosphate reductoisomerase [EC:1.1.1.267]	dxr
K00123	formate dehydrogenase major subunit [EC:1.17.1.9]	fdoG, fdhF, fdwA
K00132	acetaldehyde dehydrogenase (acetylating) [EC:1.2.1.10]
K00133	aspartate-semialdehyde dehydrogenase [EC:1.2.1.11]	asd
K00134	glyceraldehyde 3-phosphate dehydrogenase [EC:1.2.1.12]	GAPDH, gapA
K00135	succinate-semialdehyde dehydrogenase / glutarate-semialdehyde dehydrogenase [EC:1.2.1.16 1.2.1.79 1.2.1.20]	gabD
K00147	glutamate-5-semialdehyde dehydrogenase [EC:1.2.1.41]	proA
K00158	pyruvate oxidase [EC:1.2.3.3]	poxL
K00161	pyruvate dehydrogenase E1 component alpha subunit [EC:1.2.4.1]	PDHA, pdhA
K00162	pyruvate dehydrogenase E1 component beta subunit [EC:1.2.4.1]	PDHB, pdhB
K00166	2-oxoisovalerate dehydrogenase E1 component alpha subunit [EC:1.2.4.4]	BCKDHA, bkdA1
K00167	2-oxoisovalerate dehydrogenase E1 component beta subunit [EC:1.2.4.4]	BCKDHB, bkdA2
K00215	4-hydroxy-tetrahydrodipicolinate reductase [EC:1.17.1.8]	dapB
K00244	fumarate reductase flavoprotein subunit [EC:1.3.5.4]	frdA
K00259	alanine dehydrogenase [EC:1.4.1.1]	ald
K00265	glutamate synthase (NADPH) large chain [EC:1.4.1.13]	gltB
K00266	glutamate synthase (NADPH) small chain [EC:1.4.1.13]	gltD
K00282	glycine dehydrogenase subunit 1 [EC:1.4.4.2]	gcvPA
K00283	glycine dehydrogenase subunit 2 [EC:1.4.4.2]	gcvPB
K00286	pyrroline-5-carboxylate reductase [EC:1.5.1.2]	proC
K00287	dihydrofolate reductase [EC:1.5.1.3]	DHFR, folA
K00320	5,10-methylenetetrahydromethanopterin reductase [EC:1.5.98.2]	mer
K00355	NAD(P)H dehydrogenase (quinone) [EC:1.6.5.2]	NQO1
K00382	dihydrolipoamide dehydrogenase [EC:1.8.1.4]	DLD, lpd, pdhD
K00383	glutathione reductase (NADPH) [EC:1.8.1.7]	GSR, gor
K00425	cytochrome bd ubiquinol oxidase subunit I [EC:7.1.1.7]	cydA
K00426	cytochrome bd ubiquinol oxidase subunit II [EC:7.1.1.7]	cydB
K00549	5-methyltetrahydropteroyltriglutamate--homocysteine methyltransferase [EC:2.1.1.14]	metE
K00560	thymidylate synthase [EC:2.1.1.45]	thyA, TYMS
K00600	glycine hydroxymethyltransferase [EC:2.1.2.1]	glyA, SHMT
K00602	phosphoribosylaminoimidazolecarboxamide formyltransferase / IMP cyclohydrolase [EC:2.1.2.3 3.5.4.10]	purH
K00609	aspartate carbamoyltransferase catalytic subunit [EC:2.1.3.2]	pyrB, PYR2
K00611	ornithine carbamoyltransferase [EC:2.1.3.3]	OTC, argF, argI
K00615	transketolase [EC:2.2.1.1]	tktA, tktB
K00616	transaldolase [EC:2.2.1.2]	talA, talB
K00626	acetyl-CoA C-acetyltransferase [EC:2.3.1.9]	atoB
K00627	pyruvate dehydrogenase E2 component (dihydrolipoamide acetyltransferase) [EC:2.3.1.12]	DLAT, aceF, pdhC
K00641	homoserine O-acetyltransferase/O-succinyltransferase [EC:2.3.1.31 2.3.1.46]	metX
K00645	[acyl-carrier-protein] S-malonyltransferase [EC:2.3.1.39]	fabD
K00655	1-acyl-sn-glycerol-3-phosphate acyltransferase [EC:2.3.1.51]	plsC
K00656	formate C-acetyltransferase [EC:2.3.1.54]	pflD
K00691	maltose phosphorylase [EC:2.4.1.8]	mapA
K00756	pyrimidine-nucleoside phosphorylase [EC:2.4.2.2]	pdp
K00762	orotate phosphoribosyltransferase [EC:2.4.2.10]	pyrE
K00765	ATP phosphoribosyltransferase [EC:2.4.2.17]	hisG
K00766	anthranilate phosphoribosyltransferase [EC:2.4.2.18]	trpD
K00788	thiamine-phosphate pyrophosphorylase [EC:2.5.1.3]	thiE
K00789	S-adenosylmethionine synthetase [EC:2.5.1.6]	metK
K00800	3-phosphoshikimate 1-carboxyvinyltransferase [EC:2.5.1.19]	aroA
K00805	heptaprenyl diphosphate synthase [EC:2.5.1.30]	hepST
K00821	acetylornithine/N-succinyldiaminopimelate aminotransferase [EC:2.6.1.11 2.6.1.17]	argD
K00826	branched-chain amino acid aminotransferase [EC:2.6.1.42]	ilvE
K00831	phosphoserine aminotransferase [EC:2.6.1.52]	serC, PSAT1
K00845	glucokinase [EC:2.7.1.2]	glk
K00847	fructokinase [EC:2.7.1.4]	scrK
K00851	gluconokinase [EC:2.7.1.12]	gntK, idnK
K00864	glycerol kinase [EC:2.7.1.30]	glpK, GK
K00872	homoserine kinase [EC:2.7.1.39]	thrB1
K00873	pyruvate kinase [EC:2.7.1.40]	PK, pyk
K00882	1-phosphofructokinase [EC:2.7.1.56]	fruK
K00891	shikimate kinase [EC:2.7.1.71]	aroK, aroL
K00919	4-diphosphocytidyl-2-C-methyl-D-erythritol kinase [EC:2.7.1.148]	ispE
K00925	acetate kinase [EC:2.7.2.1]	ackA
K00927	phosphoglycerate kinase [EC:2.7.2.3]	PGK, pgk
K00928	aspartate kinase [EC:2.7.2.4]	lysC
K00930	acetylglutamate kinase [EC:2.7.2.8]	argB
K00931	glutamate 5-kinase [EC:2.7.2.11]	proB
K00938	phosphomevalonate kinase [EC:2.7.4.2]	mvaK2
K00940	nucleoside-diphosphate kinase [EC:2.7.4.6]	ndk, NME
K00941	hydroxymethylpyrimidine/phosphomethylpyrimidine kinase [EC:2.7.1.49 2.7.4.7]	thiD
K00948	ribose-phosphate pyrophosphokinase [EC:2.7.6.1]	PRPS, prsA
K00973	glucose-1-phosphate thymidylyltransferase [EC:2.7.7.24]	rfbA, rffH
K01006	pyruvate, orthophosphate dikinase [EC:2.7.9.1]	ppdK
K01007	pyruvate, water dikinase [EC:2.7.9.2]	pps, ppsA
K01077	alkaline phosphatase [EC:3.1.3.1]	phoA, phoB
K01081	5'-nucleotidase [EC:3.1.3.5]
K01092	myo-inositol-1(or 4)-monophosphatase [EC:3.1.3.25]	IMPA, suhB
K01114	phospholipase C [EC:3.1.4.3]	plc
K01129	dGTPase [EC:3.1.5.1]	dgt
K01183	chitinase [EC:3.2.1.14]
K01198	xylan 1,4-beta-xylosidase [EC:3.2.1.37]	xynB
K01208	cyclomaltodextrinase / maltogenic alpha-amylase / neopullulanase [EC:3.2.1.54 3.2.1.133 3.2.1.135]	cd, ma, nplT
K01222	6-phospho-beta-glucosidase [EC:3.2.1.86]	A, celF
K01223	6-phospho-beta-glucosidase [EC:3.2.1.86]	B, bglA
K01226	trehalose-6-phosphate hydrolase [EC:3.2.1.93]	treC
K01426	amidase [EC:3.5.1.4]	amiE
K01439	succinyl-diaminopimelate desuccinylase [EC:3.5.1.18]	dapE
K01442	choloylglycine hydrolase [EC:3.5.1.24]
K01443	N-acetylglucosamine-6-phosphate deacetylase [EC:3.5.1.25]	nagA, AMDHD2
K01465	dihydroorotase [EC:3.5.2.3]	URA4, pyrC
K01491	methylenetetrahydrofolate dehydrogenase (NADP+) / methenyltetrahydrofolate cyclohydrolase [EC:1.5.1.5 3.5.4.9]	folD
K01496	phosphoribosyl-AMP cyclohydrolase [EC:3.5.4.19]	hisI
K01513	ectonucleotide pyrophosphatase/phosphodiesterase family member 1/3 [EC:3.1.4.1 3.6.1.9]	ENPP1_3, CD203
K01523	phosphoribosyl-ATP pyrophosphohydrolase [EC:3.6.1.31]	hisE
K01575	acetolactate decarboxylase [EC:4.1.1.5]	alsD, budA, aldC
K01580	glutamate decarboxylase [EC:4.1.1.15]	gadB, gadA, GAD
K01582	lysine decarboxylase [EC:4.1.1.18]	ldcC, cadA
K01586	diaminopimelate decarboxylase [EC:4.1.1.20]	lysA
K01589	5-(carboxyamino)imidazole ribonucleotide synthase [EC:6.3.4.18]	purK
K01591	orotidine-5'-phosphate decarboxylase [EC:4.1.1.23]	pyrF
K01597	diphosphomevalonate decarboxylase [EC:4.1.1.33]	MVD, mvaD
K01609	indole-3-glycerol phosphate synthase [EC:4.1.1.48]	trpC
K01624	fructose-bisphosphate aldolase, class II [EC:4.1.2.13]	FBA, fbaA
K01629	rhamnulose-1-phosphate aldolase [EC:4.1.2.19]	rhaD
K01635	tagatose 1,6-diphosphate aldolase [EC:4.1.2.40]	lacD
K01647	citrate synthase [EC:2.3.3.1]	CS, gltA
K01649	2-isopropylmalate synthase [EC:2.3.3.13]	leuA, IMS
K01652	acetolactate synthase I/II/III large subunit [EC:2.2.1.6]	L, ilvB, ilvG, ilvI
K01653	acetolactate synthase I/III small subunit [EC:2.2.1.6]	S, ilvH, ilvN
K01661	naphthoate synthase [EC:4.1.3.36]	menB
K01662	1-deoxy-D-xylulose-5-phosphate synthase [EC:2.2.1.7]	dxs
K01679	fumarate hydratase, class II [EC:4.2.1.2]	B, fumC, FH
K01681	aconitate hydratase [EC:4.2.1.3]	ACO, acnA
K01687	dihydroxy-acid dehydratase [EC:4.2.1.9]	ilvD
K01689	enolase [EC:4.2.1.11]	ENO, eno
K01693	imidazoleglycerol-phosphate dehydratase [EC:4.2.1.19]	hisB
K01695	tryptophan synthase alpha chain [EC:4.2.1.20]	trpA
K01696	tryptophan synthase beta chain [EC:4.2.1.20]	trpB
K01703	3-isopropylmalate/(R)-2-methylmalate dehydratase large subunit [EC:4.2.1.33 4.2.1.35]	leuC, IPMI-L
K01704	3-isopropylmalate/(R)-2-methylmalate dehydratase small subunit [EC:4.2.1.33 4.2.1.35]	leuD, IPMI-S
K01714	4-hydroxy-tetrahydrodipicolinate synthase [EC:4.3.3.7]	dapA
K01733	threonine synthase [EC:4.2.3.1]	thrC
K01735	3-dehydroquinate synthase [EC:4.2.3.4]	aroB
K01736	chorismate synthase [EC:4.2.3.5]	aroC
K01739	cystathionine gamma-synthase [EC:2.5.1.48]	metB
K01752	L-serine dehydratase [EC:4.3.1.17]	sdaA, sdaB, tdcG
K01754	threonine dehydratase [EC:4.3.1.19]	ilvA, tdcB
K01755	argininosuccinate lyase [EC:4.3.2.1]	argH, ASL
K01778	diaminopimelate epimerase [EC:5.1.1.7]	dapF
K01783	ribulose-phosphate 3-epimerase [EC:5.1.3.1]	rpe, RPE
K01803	triosephosphate isomerase (TIM) [EC:5.3.1.1]	TPI, tpiA
K01808	ribose 5-phosphate isomerase B [EC:5.3.1.6]	rpiB
K01809	mannose-6-phosphate isomerase [EC:5.3.1.8]	manA, MPI
K01810	glucose-6-phosphate isomerase [EC:5.3.1.9]	GPI, pgi
K01814	phosphoribosylformimino-5-aminoimidazole carboxamide ribotide isomerase [EC:5.3.1.16]	hisA
K01817	phosphoribosylanthranilate isomerase [EC:5.3.1.24]	trpF
K01823	isopentenyl-diphosphate Delta-isomerase [EC:5.3.3.2]	idi, IDI
K01834	2,3-bisphosphoglycerate-dependent phosphoglycerate mutase [EC:5.4.2.11]	PGAM, gpmA
K01839	phosphopentomutase [EC:5.4.2.7]	deoB
K01840	phosphomannomutase [EC:5.4.2.8]	manB
K01845	glutamate-1-semialdehyde 2,1-aminomutase [EC:5.4.3.8]	hemL
K01866	tyrosyl-tRNA synthetase [EC:6.1.1.1]	YARS, tyrS
K01867	tryptophanyl-tRNA synthetase [EC:6.1.1.2]	WARS, trpS
K01868	threonyl-tRNA synthetase [EC:6.1.1.3]	TARS, thrS
K01870	isoleucyl-tRNA synthetase [EC:6.1.1.5]	IARS, ileS
K01872	alanyl-tRNA synthetase [EC:6.1.1.7]	AARS, alaS
K01873	valyl-tRNA synthetase [EC:6.1.1.9]	VARS, valS
K01874	methionyl-tRNA synthetase [EC:6.1.1.10]	MARS, metG
K01875	seryl-tRNA synthetase [EC:6.1.1.11]	SARS, serS
K01876	aspartyl-tRNA synthetase [EC:6.1.1.12]	aspS
K01878	glycyl-tRNA synthetase alpha chain [EC:6.1.1.14]	glyQ
K01879	glycyl-tRNA synthetase beta chain [EC:6.1.1.14]	glyS
K01887	arginyl-tRNA synthetase [EC:6.1.1.19]	RARS, argS
K01889	phenylalanyl-tRNA synthetase alpha chain [EC:6.1.1.20]	FARSA, pheS
K01890	phenylalanyl-tRNA synthetase beta chain [EC:6.1.1.20]	FARSB, pheT
K01892	histidyl-tRNA synthetase [EC:6.1.1.21]	HARS, hisS
K01893	asparaginyl-tRNA synthetase [EC:6.1.1.22]	NARS, asnS
K01895	acetyl-CoA synthetase [EC:6.2.1.1]	ACSS, acs
K01915	glutamine synthetase [EC:6.3.1.2]	glnA, GLUL
K01923	phosphoribosylaminoimidazole-succinocarboxamide synthase [EC:6.3.2.6]	purC
K01933	phosphoribosylformylglycinamidine cyclo-ligase [EC:6.3.3.1]	purM
K01938	formate--tetrahydrofolate ligase [EC:6.3.4.3]	fhs
K01939	adenylosuccinate synthase [EC:6.3.4.4]	purA, ADSS
K01940	argininosuccinate synthase [EC:6.3.4.5]	argG, ASS1
K01945	phosphoribosylamine---glycine ligase [EC:6.3.4.13]	purD
K01952	phosphoribosylformylglycinamidine synthase [EC:6.3.5.3]	purL, PFAS
K01953	asparagine synthase (glutamine-hydrolysing) [EC:6.3.5.4]	asnB, ASNS
K01955	carbamoyl-phosphate synthase large subunit [EC:6.3.5.5]	carB, CPA2
K01956	carbamoyl-phosphate synthase small subunit [EC:6.3.5.5]	carA, CPA1
K01958	pyruvate carboxylase [EC:6.4.1.1]	PC, pyc
K01963	acetyl-CoA carboxylase carboxyl transferase subunit beta [EC:6.4.1.2 2.1.3.15]	accD
K02006	cobalt/nickel transport system ATP-binding protein	cbiO
K02007	cobalt/nickel transport system permease protein	cbiM
K02008	cobalt/nickel transport system permease protein	cbiQ
K02009	cobalt/nickel transport protein	cbiN
K02078	acyl carrier protein	acpP
K02189	cobalt-precorrin 5A hydrolase [EC:3.7.1.12]	cbiG
K02190	sirohydrochlorin cobaltochelatase [EC:4.99.1.3]	cbiK
K02191	cobalt-precorrin-6B (C15)-methyltransferase [EC:2.1.1.196]	cbiT
K02224	cobyrinic acid a,c-diamide synthase [EC:6.3.5.9 6.3.5.11]	cobB-cbiA
K02226	alpha-ribazole phosphatase [EC:3.1.3.73]	cobC, phpB
K02232	adenosylcobyric acid synthase [EC:6.3.5.10]	cobQ, cbiP
K02233	adenosylcobinamide-GDP ribazoletransferase [EC:2.7.8.26]	cobS, cobV
K02259	cytochrome c oxidase assembly protein subunit 15	COX15, ctaA
K02387	flagellar basal-body rod protein FlgB	flgB
K02388	flagellar basal-body rod protein FlgC	flgC
K02389	flagellar basal-body rod modification protein FlgD	flgD
K02390	flagellar hook protein FlgE	flgE
K02396	flagellar hook-associated protein 1 FlgK	flgK
K02397	flagellar hook-associated protein 3 FlgL	flgL
K02400	flagellar biosynthesis protein FlhA	flhA
K02401	flagellar biosynthetic protein FlhB	flhB
K02406	flagellin	fliC
K02407	flagellar hook-associated protein 2	fliD
K02408	flagellar hook-basal body complex protein FliE	fliE
K02409	flagellar M-ring protein FliF	fliF
K02410	flagellar motor switch protein FliG	fliG
K02411	flagellar assembly protein FliH	fliH
K02412	flagellum-specific ATP synthase [EC:3.6.3.50]	fliI
K02416	flagellar motor switch protein FliM	fliM
K02417	flagellar motor switch protein FliN/FliY	fliNY, fliN
K02419	flagellar biosynthetic protein FliP	fliP
K02420	flagellar biosynthetic protein FliQ	fliQ
K02421	flagellar biosynthetic protein FliR	fliR
K02422	flagellar protein FliS	fliS
K02434	aspartyl-tRNA(Asn)/glutamyl-tRNA(Gln) amidotransferase subunit B [EC:6.3.5.6 6.3.5.7]	gatB, PET112
K02435	aspartyl-tRNA(Asn)/glutamyl-tRNA(Gln) amidotransferase subunit C [EC:6.3.5.6 6.3.5.7]	gatC, GATC
K02492	glutamyl-tRNA reductase [EC:1.2.1.70]	hemA
K02500	imidazole glycerol-phosphate synthase subunit HisF [EC:4.3.2.10]	hisF
K02501	imidazole glycerol-phosphate synthase subunit HisH [EC:4.3.2.10]	hisH
K02502	ATP phosphoribosyltransferase regulatory subunit	hisZ
K02548	1,4-dihydroxy-2-naphthoate polyprenyltransferase [EC:2.5.1.74]	menA
K02551	2-succinyl-5-enolpyruvyl-6-hydroxy-3-cyclohexene-1-carboxylate synthase [EC:2.2.1.9]	menD
K02552	menaquinone-specific isochorismate synthase [EC:5.4.4.2]	menF
K02557	chemotaxis protein MotB	motB
K02584	Nif-specific regulatory protein	nifA
K02759	PTS system, cellobiose-specific IIA component [EC:2.7.1.196 2.7.1.205]	PTS-Cel-EIIA, celC, chbA
K02760	PTS system, cellobiose-specific IIB component [EC:2.7.1.196 2.7.1.205]	PTS-Cel-EIIB, celA, chbB
K02761	PTS system, cellobiose-specific IIC component	PTS-Cel-EIIC, celB, chbC
K02768	PTS system, fructose-specific IIA component [EC:2.7.1.202]	PTS-Fru-EIIA, fruB
K02769	PTS system, fructose-specific IIB component [EC:2.7.1.202]	PTS-Fru-EIIB, fruA
K02770	PTS system, fructose-specific IIC component	PTS-Fru-EIIC, fruA
K02773	PTS system, galactitol-specific IIA component [EC:2.7.1.200]	PTS-Gat-EIIA, gatA, sgcA
K02774	PTS system, galactitol-specific IIB component [EC:2.7.1.200]	PTS-Gat-EIIB, gatB, sgcB
K02775	PTS system, galactitol-specific IIC component	PTS-Gat-EIIC, gatC, sgcC
K02777	PTS system, sugar-specific IIA component [EC:2.7.1.-]	PTS-Glc-EIIA, crr
K02793	PTS system, mannose-specific IIA component [EC:2.7.1.191]	PTS-Man-EIIA, manX
K02794	PTS system, mannose-specific IIB component [EC:2.7.1.191]	PTS-Man-EIIB, manX
K02796	PTS system, mannose-specific IID component	PTS-Man-EIID, manZ
K02798	PTS system, mannitol-specific IIA component [EC:2.7.1.197]	PTS-Mtl-EIIA, mtlA, cmtB
K02821	PTS system, ascorbate-specific IIA component [EC:2.7.1.194]	PTS-Ula-EIIA, ulaC, sgaA
K02823	dihydroorotate dehydrogenase electron transfer subunit	pyrDII
K02825	pyrimidine operon attenuation protein / uracil phosphoribosyltransferase [EC:2.4.2.9]	pyrR
K02863	large subunit ribosomal protein L1	RP-L1, MRPL1, rplA
K02864	large subunit ribosomal protein L10	RP-L10, MRPL10, rplJ
K02867	large subunit ribosomal protein L11	RP-L11, MRPL11, rplK
K02871	large subunit ribosomal protein L13	RP-L13, MRPL13, rplM
K02876	large subunit ribosomal protein L15	RP-L15, MRPL15, rplO
K02878	large subunit ribosomal protein L16	RP-L16, MRPL16, rplP
K02879	large subunit ribosomal protein L17	RP-L17, MRPL17, rplQ
K02884	large subunit ribosomal protein L19	RP-L19, MRPL19, rplS
K02886	large subunit ribosomal protein L2	RP-L2, MRPL2, rplB
K02887	large subunit ribosomal protein L20	RP-L20, MRPL20, rplT
K02888	large subunit ribosomal protein L21	RP-L21, MRPL21, rplU
K02892	large subunit ribosomal protein L23	RP-L23, MRPL23, rplW
K02899	large subunit ribosomal protein L27	RP-L27, MRPL27, rpmA
K02904	large subunit ribosomal protein L29	RP-L29, rpmC
K02906	large subunit ribosomal protein L3	RP-L3, MRPL3, rplC
K02908	large subunit ribosomal protein L30e	RP-L30e, RPL30
K02909	large subunit ribosomal protein L31	RP-L31, rpmE
K02911	large subunit ribosomal protein L32	RP-L32, MRPL32, rpmF
K02913	large subunit ribosomal protein L33	RP-L33, MRPL33, rpmG
K02916	large subunit ribosomal protein L35	RP-L35, MRPL35, rpmI
K02926	large subunit ribosomal protein L4	RP-L4, MRPL4, rplD
K02935	large subunit ribosomal protein L7/L12	RP-L7, MRPL12, rplL
K02939	large subunit ribosomal protein L9	RP-L9, MRPL9, rplI
K02945	small subunit ribosomal protein S1	RP-S1, rpsA
K02948	small subunit ribosomal protein S11	RP-S11, MRPS11, rpsK
K02950	small subunit ribosomal protein S12	RP-S12, MRPS12, rpsL
K02952	small subunit ribosomal protein S13	RP-S13, rpsM
K02954	small subunit ribosomal protein S14	RP-S14, MRPS14, rpsN
K02956	small subunit ribosomal protein S15	RP-S15, MRPS15, rpsO
K02959	small subunit ribosomal protein S16	RP-S16, MRPS16, rpsP
K02961	small subunit ribosomal protein S17	RP-S17, MRPS17, rpsQ
K02963	small subunit ribosomal protein S18	RP-S18, MRPS18, rpsR
K02965	small subunit ribosomal protein S19	RP-S19, rpsS
K02967	small subunit ribosomal protein S2	RP-S2, MRPS2, rpsB
K02968	small subunit ribosomal protein S20	RP-S20, rpsT
K02970	small subunit ribosomal protein S21	RP-S21, MRPS21, rpsU
K02982	small subunit ribosomal protein S3	RP-S3, rpsC
K02986	small subunit ribosomal protein S4	RP-S4, rpsD
K02988	small subunit ribosomal protein S5	RP-S5, MRPS5, rpsE
K02990	small subunit ribosomal protein S6	RP-S6, MRPS6, rpsF
K02992	small subunit ribosomal protein S7	RP-S7, MRPS7, rpsG
K02996	small subunit ribosomal protein S9	RP-S9, MRPS9, rpsI
K03335	inosose dehydratase [EC:4.2.1.44]	iolE
K03367	D-alanine--poly(phosphoribitol) ligase subunit 1 [EC:6.1.1.13]	dltA
K03394	precorrin-2/cobalt-factor-2 C20-methyltransferase [EC:2.1.1.130 2.1.1.151]	cobI-cbiL
K03406	methyl-accepting chemotaxis protein	mcp
K03407	two-component system, chemotaxis family, sensor kinase CheA [EC:2.7.13.3]	cheA
K03413	two-component system, chemotaxis family, chemotaxis protein CheY	cheY
K03415	two-component system, chemotaxis family, chemotaxis protein CheV	cheV
K03475	PTS system, ascorbate-specific IIC component	PTS-Ula-EIIC, ulaA, sgaT
K03526	(E)-4-hydroxy-3-methylbut-2-enyl-diphosphate synthase [EC:1.17.7.1 1.17.7.3]	gcpE, ispG
K03621	phosphate acyltransferase [EC:2.3.1.274]	plsX
K03638	molybdopterin adenylyltransferase [EC:2.7.7.75]	moaB
K03735	ethanolamine ammonia-lyase large subunit [EC:4.3.1.7]	eutB
K03737	pyruvate-ferredoxin/flavodoxin oxidoreductase [EC:1.2.7.1 1.2.7.-]	por, nifJ
K03739	membrane protein involved in D-alanine export	dltB
K03740	D-alanine transfer protein	dltD
K03750	molybdopterin molybdotransferase [EC:2.10.1.1]	moeA
K03781	catalase [EC:1.11.1.6]	katE, CAT, catB, srpA
K03783	purine-nucleoside phosphorylase [EC:2.4.2.1]	punA, PNP
K03816	xanthine phosphoribosyltransferase [EC:2.4.2.22]	xpt
K03825	putative acetyltransferase [EC:2.3.1.-]	yhhY
K04019	ethanolamine utilization protein EutA	eutA
K04032	ethanolamine utilization cobalamin adenosyltransferase [EC:2.5.1.17]	eutT
K04041	fructose-1,6-bisphosphatase III [EC:3.1.3.11]	fbp3
K04072	acetaldehyde dehydrogenase / alcohol dehydrogenase [EC:1.2.1.10 1.1.1.1]	adhE
K04091	alkanesulfonate monooxygenase [EC:1.14.14.5]	ssuD
K04486	histidinol-phosphatase (PHP family) [EC:3.1.3.15]	B
K04517	prephenate dehydrogenase [EC:1.3.1.12]	tyrA2
K04567	lysyl-tRNA synthetase, class II [EC:6.1.1.6]	KARS, lysS
K04720	threonine-phosphate decarboxylase [EC:4.1.1.81]	cobD
K04751	nitrogen regulatory protein P-II 1	glnB
K04771	serine protease Do [EC:3.4.21.107]	degP, htrA
K05350	beta-glucosidase [EC:3.2.1.21]	bglB
K05878	phosphoenolpyruvate---glycerone phosphotransferase subunit DhaK [EC:2.7.1.121]	dhaK
K05879	phosphoenolpyruvate---glycerone phosphotransferase subunit DhaL [EC:2.7.1.121]	dhaL
K05881	phosphoenolpyruvate---glycerone phosphotransferase subunit DhaM [EC:2.7.1.121]	dhaM
K05895	precorrin-6A/cobalt-precorrin-6A reductase [EC:1.3.1.54 1.3.1.106]	cobK-cbiJ
K05934	precorrin-3B C17-methyltransferase [EC:2.1.1.131]	cobJ, cbiH
K05936	precorrin-4/cobalt-precorrin-4 C11-methyltransferase [EC:2.1.1.133 2.1.1.271]	cobM, cbiF
K06215	pyridoxal 5'-phosphate synthase pdxS subunit [EC:4.3.3.6]	pdxS, pdx1
K06881	bifunctional oligoribonuclease and PAP phosphatase NrnA [EC:3.1.3.7 3.1.13.3]	nrnA
K07145	heme oxygenase (staphylobilin-producing) [EC:1.14.99.48]	isdG, isdI
K07335	basic membrane protein A and related proteins	bmpA, bmpB, tmpC
K07404	6-phosphogluconolactonase [EC:3.1.1.31]	pgl
K07707	two-component system, LytTR family, response regulator AgrA	agrA, blpR, fsrA
K07775	two-component system, OmpR family, response regulator ResD	resD
K07813	accessory gene regulator B	agrB
K08281	nicotinamidase/pyrazinamidase [EC:3.5.1.19 3.5.1.-]	pncA
K08680	2-succinyl-6-hydroxy-2,4-cyclohexadiene-1-carboxylate synthase [EC:4.2.99.20]	menH
K10112	multiple sugar transport system ATP-binding protein	msmX, msmK, malK, sugC, ggtA, msiK
K10536	agmatine deiminase [EC:3.5.3.12]	aguA
K10914	CRP/FNR family transcriptional regulator, cyclic AMP receptor protein	crp
K11175	phosphoribosylglycinamide formyltransferase 1 [EC:2.1.2.2]	purN
K11617	two-component system, NarL family, sensor histidine kinase LiaS [EC:2.7.13.3]	liaS
K11618	two-component system, NarL family, response regulator LiaR	liaR
K11629	two-component system, OmpR family, bacitracin resistance sensor histidine kinase BceS [EC:2.7.13.3]	bceS
K12343	3-oxo-5-alpha-steroid 4-dehydrogenase 1 [EC:1.3.1.22]	SRD5A1
K12555	penicillin-binding protein 2A [EC:2.4.1.129 3.4.16.4]	pbp2A
K13038	phosphopantothenoylcysteine decarboxylase / phosphopantothenate---cysteine ligase [EC:4.1.1.36 6.3.2.5]	coaBC, dfp
K13542	uroporphyrinogen III methyltransferase / synthase [EC:2.1.1.107 4.2.1.75]	cobA-hemD
K13789	geranylgeranyl diphosphate synthase, type II [EC:2.5.1.1 2.5.1.10 2.5.1.29]	GGPS
K13853	3-deoxy-7-phosphoheptulonate synthase / chorismate mutase [EC:2.5.1.54 5.4.99.5]	aroG, aroA
K14188	D-alanine--poly(phosphoribitol) ligase subunit 2 [EC:6.1.1.13]	dltC
K15024	putative phosphotransacetylase [EC:2.3.1.8]	K15024
K15633	2,3-bisphosphoglycerate-independent phosphoglycerate mutase [EC:5.4.2.12]	gpmI
K15770	arabinogalactan oligomer / maltooligosaccharide transport system substrate-binding protein	cycB, ganO
K15771	arabinogalactan oligomer / maltooligosaccharide transport system permease protein	ganP
K15772	arabinogalactan oligomer / maltooligosaccharide transport system permease protein	ganQ
K15780	bifunctional protein TilS/HprT [EC:6.3.4.19 2.4.2.8]	tilS-hprT
K16012	ATP-binding cassette, subfamily C, bacterial CydC	cydC
K16044	scyllo-inositol 2-dehydrogenase (NADP+) [EC:1.1.1.371]	iolW
K16651	L-threonine kinase [EC:2.7.1.177]	pduX
K16959	L-cystine transport system permease protein	tcyM
K17318	putative aldouronate transport system substrate-binding protein	K17318, lplA
K17319	putative aldouronate transport system permease protein	lplB
K17320	putative aldouronate transport system permease protein	lplC
K17463	2-dehydro-3-deoxy-phosphogluconate aldolase [EC:4.1.2.14]	dgaF
K17828	dihydroorotate dehydrogenase (NAD+) catalytic subunit [EC:1.3.1.14]	pyrDI
K18349	two-component system, OmpR family, response regulator VanR	vanRC, vanRE, vanRG
K18350	two-component system, OmpR family, sensor histidine kinase VanS [EC:2.7.13.3]	vanSC, vanSE, vanSG
K19005	lipoteichoic acid synthase [EC:2.7.8.20]	ltaS
K19507	PTS system, fructoselysine/glucoselysine-specific IIB component [EC:2.7.1.-]	PTS-Gfr-EIIB, gfrB
K19973	manganese/zinc transport system ATP-binding protein [EC:3.6.3.35]	mntA
K19975	manganese/zinc transport system substrate-binding protein	mntC
K19976	manganese/zinc transport system permease protein	mntB
K21465	penicillin-binding protein A	pbpA
K21636	ribonucleoside-triphosphate reductase (formate) [EC:1.1.98.6]	nrdD
K22251	glycerol dehydrogenase [EC:1.1.1.6]	golD

## Sheet: TableS6_DEGs_sausageGI_sausage7
Table S6 Differentially expressed genes (p adj < 0.05 and log2FC > |2|): Sausage GI vs. Sausage day 7
	DESeq2 results						RAST annotation			KEGG annotation			Stress_VirulenceDB	lmo # retrieved from KEGG
Geneid	baseMean	log2FoldChange	lfcSE	stat	pvalue	padj	Feature.ID	Function	Subsystems	KEGG.ID	gene_name	product_name	gene_name	lmo #
1_102	566.684	-2.70342	0.880409	-3.07064	0.00213599	0.0230878	Unknown 19	NA	NA	K06149	uspA	universal stress protein A	NA	NA
1_143	10056.8	-2.19867	0.55531	-3.95936	7.52e-05	0.00135391	fig|1639.8341.peg.145	Glycerol uptake facilitator protein	Glycerol and Glycerol-3-phosphate Uptake and Utilization, Osmoregulation	K02440	GLPF	glycerol uptake facilitator protein	NA	lmo1539,lmo1167
1_144	2401.49	-2.18746	0.520301	-4.20423	2.62e-05	0.000527206	fig|1639.8341.peg.146	Glycerol kinase (EC 2.7.1.30)	Glycerol and Glycerol-3-phosphate Uptake and Utilization	K00864	glpK, GK	glycerol kinase [EC:2.7.1.30]	NA	lmo1538,lmo1034
1_17	1253.14	-3.11215	0.499656	-6.22859	4.71e-10	2.45e-08	fig|1639.8341.peg.17	hypothetical protein	- none -	K13277	epr	minor extracellular protease Epr [EC:3.4.21.-]	lapB	NA
1_182	126.322	2.01962	0.722756	2.79433	0.00520066	0.0492703	Unknown 30	NA	NA	K01077	phoA, phoB	alkaline phosphatase [EC:3.1.3.1]	NA	NA
1_249	279.846	-3.69084	1.27393	-2.89721	0.00376501	0.0380652	fig|1639.8341.peg.252	similar to glutathione reductase	- none -	K00383	GSR, gor	glutathione reductase (NADPH) [EC:1.8.1.7]	lmo1433	lmo0906,lmo1433
1_256	1039.92	-3.8197	1.12228	-3.40353	0.00066522	0.00854502	fig|1639.8341.peg.259	Choline ABC transport system, choline-binding protein OpuBC	Choline and Betaine Uptake and Betaine Biosynthesis	K05845	opuC	osmoprotectant transport system substrate-binding protein	opuCC	lmo1422,lmo1426
1_257	737.759	-4.91013	1.13799	-4.31472	1.6e-05	0.000331963	fig|1639.8341.peg.260	Choline ABC transport system, permease protein OpuBD	Choline and Betaine Uptake and Betaine Biosynthesis	K05846	opuBD	osmoprotectant transport system permease protein	opuCD	lmo1422,lmo1425,lmo1427
1_284	737.984	2.37468	0.467831	5.07593	3.86e-07	1.14e-05	Unknown 57	NA	NA	K03553	recA	recombination protein RecA	recA	lmo1398
1_35	322.538	2.16552	0.632218	3.42528	0.000614162	0.00792746	Unknown 8	NA	NA	K00655	plsC	1-acyl-sn-glycerol-3-phosphate acyltransferase [EC:2.3.1.51]	NA	lmo1647
1_388	76.0374	-7.22633	1.85655	-3.89233	9.93e-05	0.0016923	Unknown 134	NA	NA	K03666	hfq	host factor-I protein	hfq	lmo1295
1_390	1514.09	-4.19471	0.819829	-5.11656	3.11e-07	9.4e-06	Unknown 136	NA	NA	K00111	glpA, glpD	glycerol-3-phosphate dehydrogenase [EC:1.1.5.3]	NA	lmo1293
1_422	2249.98	-2.40705	0.571943	-4.20854	2.57e-05	0.000521696	fig|1639.8341.peg.426	Membrane protein	- none -	NA	NA	NA	NA	NA
1_427	9.47534	-21.5855	2.86845	-7.52516	5.27e-14	5.6e-12	Unknown 166	NA	NA	K03574	mutT, NUDT15, MTH2	8-oxo-dGTP diphosphatase [EC:3.6.1.55]	NA	lmo1621,lmo1248,lmo2368,lmo1669
1_44	264.733	2.62167	0.884001	2.96568	0.0030201	0.031492	fig|1639.8341.peg.45	Microcin C7 self-immunity protein mccF	- none -	K01297	ldcA	muramoyltetrapeptide carboxypeptidase [EC:3.4.17.13]	NA	lmo1638
1_444	1488.85	-4.12563	0.800125	-5.15623	2.52e-07	7.91e-06	Unknown 173	NA	NA	NA	NA	NA	NA	NA
1_459	2288.26	-2.06681	0.416715	-4.95977	7.06e-07	1.98e-05	Unknown 186	NA	NA	K06994	K06994	putative drug exporter of the RND superfamily	NA	lmo1226,lmo2463
1_462	83.9121	2.02389	0.621071	3.25871	0.00111922	0.0133453	Unknown 189	NA	NA	K02003	ABC.CD.A	putative ABC transport system ATP-binding protein	NA	lmo2774,lmo1505,lmo1063,lmo1223,lmo0194,lmo0744
1_489	21.9861	-19.4692	2.59033	-7.51612	5.64e-14	5.77e-12	Unknown 213	NA	NA	K02191	cbiT	cobalt-precorrin-6B (C15)-methyltransferase [EC:2.1.1.196]	NA	lmo1196
1_506	142.816	-5.04952	1.42648	-3.53985	0.000400353	0.00557351	Unknown 229	NA	NA	K00132		acetaldehyde dehydrogenase (acetylating) [EC:1.2.1.10]	NA	lmo1179
1_509	28.2508	-5.16249	1.66537	-3.0999	0.00193585	0.0213587	Unknown 232	NA	NA	K03736	eutC	ethanolamine ammonia-lyase small subunit [EC:4.3.1.7]	NA	lmo1176
1_512	403.189	2.12208	0.729521	2.90887	0.00362741	0.0369551	Unknown 235	NA	NA	K00936	pdtaS	two-component system, sensor histidine kinase PdtaS [EC:2.7.13.3]	NA	lmo1173
1_519	1006.69	2.99022	1.00918	2.96302	0.00304637	0.0315187	Unknown 242	NA	NA	K13921	pduQ	1-propanol dehydrogenase	NA	lmo1166
1_642	12.0499	-20.3595	3.28124	-6.2048	5.48e-10	2.8e-08	Unknown 328	NA	NA	K03636	moaD, cysO	sulfur-carrier protein	NA	lmo1045
1_648	69.1583	-2.63518	0.834084	-3.15937	0.0015811	0.0179665	fig|1639.8341.peg.654	Molybdenum ABC transporter ATP-binding protein ModC	- none -	K02017	modC	molybdate transport system ATP-binding protein [EC:3.6.3.29]	NA	lmo1039
1_653	22.1102	-6.36909	2.14247	-2.97278	0.00295117	0.0308944	Unknown 335	NA	NA	K00864	glpK, GK	glycerol kinase [EC:2.7.1.30]	NA	lmo1538,lmo1034
1_690	741.955	5.08126	1.01655	4.99856	5.78e-07	1.63e-05	fig|1639.8341.peg.696	ATP-dependent Clp protease, ATP-binding subunit ClpE	- none -	K03697	clpE	ATP-dependent Clp protease ATP-binding subunit ClpE	clpE	lmo0997
1_693	438.303	-4.12188	1.1839	-3.48161	0.000498401	0.00656075	fig|1639.8341.peg.699	hypothetical protein	- none -	NA	NA	NA	NA	NA
1_732	2362.08	-2.06887	0.686776	-3.01244	0.0025916	0.0274545	Unknown 392	NA	NA	K01443	nagA, AMDHD2	N-acetylglucosamine-6-phosphate deacetylase [EC:3.5.1.25]	NA	lmo2108,lmo0956
1_743	139.758	2.48586	0.624351	3.98151	6.85e-05	0.00125575	Unknown 399	NA	NA	K02238	comEC	competence protein ComEC	NA	lmo1482
1_774	5498.04	-4.65202	0.894122	-5.20289	1.96e-07	6.36e-06	Unknown 421	NA	NA	K00135	gabD	succinate-semialdehyde dehydrogenase / glutarate-semialdehyde dehydrogenase [EC:1.2.1.16 1.2.1.79 1.2.1.20]	NA	lmo0913
1_80	372.994	-2.36605	0.628421	-3.76507	0.000166505	0.00266709	fig|1639.8341.peg.82	General stress protein	- none -	NA	NA	NA	NA	NA
1_94	126.425	2.66295	0.845466	3.14968	0.00163449	0.018338	fig|1639.8341.peg.96	N-acetylornithine aminotransferase (EC 2.6.1.11)	- none -	K00821	argD	acetylornithine/N-succinyldiaminopimelate aminotransferase [EC:2.6.1.11 2.6.1.17]	argD	lmo1588
2_102	5.65482	5.68825	2.01357	2.82496	0.00472863	0.0462036	Unknown 514	NA	NA	K02250	comK	competence protein ComK	NA	lmo2270
2_116	11.4595	-22.2689	2.74882	-8.10124	5.44e-16	1.11e-13	Unknown 517	NA	NA	NA	NA	NA	NA	NA
2_120	724.272	2.74488	0.602889	4.55288	5.29e-06	0.000125631	Unknown 520	NA	NA	K02028	ABC.PA.A	polar amino acid transport system ATP-binding protein [EC:7.4.2.1]	NA	lmo1739
2_121	715.889	3.33815	0.698273	4.78059	1.75e-06	4.65e-05	Unknown 521	NA	NA	K02029;K02030	NA	NA	NA	NA
2_140	275.345	-5.12812	0.829754	-6.18029	6.4e-10	3.21e-08	Unknown 532	NA	NA	K13283	fieF	ferrous-iron efflux pump FieF	NA	NA
2_141	962.369	-3.07337	0.779524	-3.94262	8.06e-05	0.00142868	Unknown 533	NA	NA	K03741	arsC2, arsC	arsenate reductase (thioredoxin) [EC:1.20.4.4]	lmo2230	NA
2_149	102.091	2.43536	0.637314	3.82129	0.000132753	0.00216559	fig|1639.8341.peg.1026	DNA double-strand break repair protein Mre11	Rad50-Mre11 DNA repair cluster	K03547	sbcD, mre11	DNA repair protein SbcD/Mre11	NA	lmo1646
2_151	424.502	2.35508	0.529172	4.4505	8.57e-06	0.00019305	fig|1639.8341.peg.1028	3'->5' exoribonuclease Bsu YhaM	Rad50-Mre11 DNA repair cluster, Ribonucleases in Bacillus	K03698	cbf, cbf1	3'-5' exoribonuclease [EC:3.1.-.-]	NA	lmo2220
2_165	472.018	2.87511	0.83057	3.46161	0.00053695	0.00703325	fig|1639.8341.peg.1042	Chaperone protein ClpB (ATP-dependent unfoldase)	- none -	K03695	clpB	ATP-dependent Clp protease ATP-binding subunit ClpB	clpB	lmo2206
2_214	3909.63	-3.17374	0.882932	-3.59455	0.000324956	0.00467058	fig|1639.8341.peg.1091	Alkyl sulfatase and related hydrolases, MBL-fold metallo-hydrolase superfamily	- none -	K01138	K01138	uncharacterized sulfatase [EC:3.1.6.-]	NA	NA
2_25	948.911	2.25735	0.742208	3.0414	0.00235481	0.0251463	fig|1639.8341.peg.899	Pseudouridine kinase (EC 2.7.1.83)	- none -	K16328	psuK	pseudouridine kinase [EC:2.7.1.83]	NA	NA
2_300	165.475	2.79027	0.857805	3.2528	0.00114273	0.0135649	fig|1639.8341.peg.1180	Redox-sensing transcriptional repressor Rex	- none -	K01926	rex	redox-sensing transcriptional repressor	NA	lmo2072
2_31	4131.67	2.737	0.625875	4.37308	1.23e-05	0.000262696	fig|1639.8341.peg.905	PTS system, fructose-specific IIA component (EC 2.7.1.202) / PTS system, fructose-specific IIB component (EC 2.7.1.202) / PTS system, fructose-specific IIC component	- none -	K02768;K02769;K02770	NA	NA	NA	NA
2_356	30.0826	12.5281	1.90067	6.59143	4.36e-11	2.63e-09	fig|1639.8341.peg.1235	Cold shock protein of CSP family	- none -	K03704	cspA	cold shock protein (beta-ribbon, CspA family)	NA	lmo1364,lmo1879,lmo2016
2_370	12.1848	-20.3845	2.66698	-7.6433	2.12e-14	2.45e-12	fig|1639.8341.peg.1250	PTS system, mannose-specific IIB component (EC 2.7.1.191)	- none -	K19507	PTS-Gfr-EIIB, gfrB	PTS system, fructoselysine/glucoselysine-specific IIB component [EC:2.7.1.-]	NA	lmo2002
2_38	51.6761	4.38503	1.12069	3.91278	9.12e-05	0.00159609	fig|1639.8341.peg.913	Repressor (cro-like) [Bacteriophage A118]	- none -	K07729	K07729	putative transcriptional regulator	NA	lmo0749,lmo0416,lmo2408
2_397	611.788	4.18773	0.74518	5.61976	1.91e-08	7.7e-07	fig|1639.8341.peg.1277	DNA polymerase IV (EC 2.7.7.7)	DNA repair, bacterial	K02346	dinB	DNA polymerase IV [EC:2.7.7.7]	NA	lmo1975
2_41	167.925	5.66697	1.03694	5.46507	4.63e-08	1.71e-06	fig|1639.8341.peg.916	Protein gp41 [Bacteriophage A118]	- none -	NA	NA	NA	NA	NA
2_42	247.274	6.21687	0.96716	6.42796	1.29e-10	7.16e-09	Unknown 506	NA	NA	NA	NA	NA	NA	NA
2_426	19.5849	-6.73402	1.54967	-4.34545	1.39e-05	0.000291075	fig|1639.8341.peg.1306	Acyl-CoA hydrolase (EC 3.1.2.20)	- none -	K01073		acyl-CoA hydrolase [EC:3.1.2.20]	NA	NA
2_429	94.0804	2.12699	0.71879	2.95912	0.0030852	0.0317967	fig|1639.8341.peg.1309	hypothetical protein YpbB	- none -	NA	NA	NA	NA	NA
2_43	84.6949	5.16863	1.25211	4.12793	3.66e-05	0.00070023	fig|1639.8341.peg.918	Phage antirepressor protein	- none -	K07741	antB	anti-repressor protein	NA	lmo2324
2_44	42.4601	5.38358	1.48519	3.62483	0.000289151	0.0042714	fig|1639.8341.peg.919	Protein gp43 [Bacteriophage A118]	- none -	NA	NA	NA	NA	NA
2_459	311.855	-2.65964	0.79341	-3.35217	0.000801809	0.0100094	Unknown 612	NA	NA	NA	NA	NA	NA	NA
2_485	1432.78	2.15876	0.593433	3.63775	0.000275032	0.0041317	fig|1639.8341.peg.1366	hypothetical protein	- none -	NA	NA	NA	NA	NA
2_5	636.17	-4.78787	0.95451	-5.01604	5.27e-07	1.52e-05	fig|1639.8341.peg.878	Rrf2 family transcriptional regulator	Rrf2 family transcriptional regulators	K13643	iscR	Rrf2 family transcriptional regulator, iron-sulfur cluster assembly transcription factor	NA	NA
2_524	937.963	-3.47393	0.514831	-6.7477	1.5e-11	9.74e-10	fig|1639.8341.peg.1405	Manganese ABC transporter, ATP-binding protein SitB	- none -	K19973	mntA	manganese/zinc transport system ATP-binding protein [EC:3.6.3.35]	NA	lmo1849
2_525	4419.65	-3.40299	0.573509	-5.93362	2.96e-09	1.41e-07	fig|1639.8341.peg.1406	Manganese ABC transporter, inner membrane permease protein SitD	- none -	K19976	mntB	manganese/zinc transport system permease protein	NA	lmo1848
2_526	3683.96	-3.38829	0.471314	-7.18903	6.53e-13	5.42e-11	fig|1639.8341.peg.1407	Manganese ABC transporter, periplasmic-binding protein SitA	- none -	K19975	mntC	manganese/zinc transport system substrate-binding protein	lpeA	lmo1847
2_527	646.604	-2.54512	0.522517	-4.87088	1.11e-06	3.05e-05	Unknown 625	NA	NA	K03327	TC.MATE, SLC47A, norM, mdtK, dinF	multidrug resistance protein, MATE family	NA	NA
2_533	203.781	-5.02938	1.06652	-4.71567	2.41e-06	6.22e-05	fig|1639.8341.peg.1414	Pyrimidine operon regulatory protein PyrR	De Novo Pyrimidine Synthesis	K02825	pyrR	pyrimidine operon attenuation protein / uracil phosphoribosyltransferase [EC:2.4.2.9]	NA	lmo1840
2_534	2730.33	-5.3714	0.988108	-5.43604	5.45e-08	1.98e-06	fig|1639.8341.peg.1415	Uracil permease @ Uracil:proton symporter UraA	De Novo Pyrimidine Synthesis	K02824	pyrP, uraA	uracil permease	NA	lmo1839
2_535	460.25	-11.6144	2.05049	-5.66419	1.48e-08	6.23e-07	fig|1639.8341.peg.1416	Aspartate carbamoyltransferase (EC 2.1.3.2)	De Novo Pyrimidine Synthesis	K00609	pyrB, PYR2	aspartate carbamoyltransferase catalytic subunit [EC:2.1.3.2]	NA	lmo1838
2_536	2724.81	-5.14319	0.686401	-7.49299	6.73e-14	6.63e-12	fig|1639.8341.peg.1417	Dihydroorotase (EC 3.5.2.3)	De Novo Pyrimidine Synthesis	K01465	URA4, pyrC	dihydroorotase [EC:3.5.2.3]	NA	lmo1837
2_537	2843.06	-5.84573	0.796957	-7.33506	2.22e-13	1.96e-11	fig|1639.8341.peg.1418	Carbamoyl-phosphate synthase small chain (EC 6.3.5.5)	De Novo Pyrimidine Synthesis	K01956	carA, CPA1	carbamoyl-phosphate synthase small subunit [EC:6.3.5.5]	NA	lmo1836
2_538	10034.6	-6.2684	0.68894	-9.09862	9.15e-20	2.44e-17	fig|1639.8341.peg.1419	Carbamoyl-phosphate synthase large chain (EC 6.3.5.5)	De Novo Pyrimidine Synthesis	K01955	carB, CPA2	carbamoyl-phosphate synthase large subunit [EC:6.3.5.5]	NA	lmo1835
2_539	8086.06	-5.58866	0.751551	-7.43617	1.04e-13	9.5e-12	fig|1639.8341.peg.1420	Dihydroorotate dehydrogenase (NAD(+)), electron transfer subunit (EC 1.3.1.14)	- none -	K02823	pyrDII	dihydroorotate dehydrogenase electron transfer subunit	NA	lmo1834
2_54	91.8877	6.43273	1.60996	3.99558	6.45e-05	0.00119168	fig|1639.8341.peg.929	SAM-dependent methyltransferase	- none -	K06223	dam	DNA adenine methylase [EC:2.1.1.72]	NA	lmo2316,lmo1119
2_540	9063.2	-5.63231	0.70143	-8.02975	9.77e-16	1.85e-13	fig|1639.8341.peg.1421	Dihydroorotate dehydrogenase (NAD(+)), catalytic subunit (EC 1.3.1.14)	- none -	K17828	pyrDI	dihydroorotate dehydrogenase (NAD+) catalytic subunit [EC:1.3.1.14]	NA	lmo1833
2_541	1463.96	-4.87145	0.9509	-5.12299	3.01e-07	9.19e-06	fig|1639.8341.peg.1422	Orotidine 5'-phosphate decarboxylase (EC 4.1.1.23)	De Novo Pyrimidine Synthesis	K01591	pyrF	orotidine-5'-phosphate decarboxylase [EC:4.1.1.23]	NA	lmo1832
2_542	883.242	-6.16141	1.16482	-5.28959	1.23e-07	4.23e-06	fig|1639.8341.peg.1423	Orotate phosphoribosyltransferase (EC 2.4.2.10)	De Novo Pyrimidine Synthesis	K00762	pyrE	orotate phosphoribosyltransferase [EC:2.4.2.10]	NA	lmo1831
2_55	407.425	6.97702	0.709415	9.83489	7.97e-23	5.3e-20	fig|1639.8341.peg.930	Protein gp51 [Bacteriophage A118]	- none -	NA	NA	NA	NA	NA
2_6	3605.62	-3.93313	0.55467	-7.09094	1.33e-12	1.07e-10	fig|1639.8341.peg.879	hypothetical protein	- none -	K01421	yhgE	putative membrane protein	NA	lmo2360,lmo0444,lmo0650
2_68	68.0181	6.26961	1.39571	4.49207	7.05e-06	0.000161681	fig|1639.8341.peg.943	LmaC, associated with virulence in Listeria	- none -	NA	NA	NA	NA	NA
2_71	369.973	6.36428	0.819923	7.76205	8.36e-15	1.06e-12	fig|1639.8341.peg.947	Terminase large subunit [Bacteriophage A118]	- none -	K06909	xtmB	phage terminase large subunit	NA	lmo2300
2_72	922.26	7.1612	0.908988	7.87822	3.32e-15	4.65e-13	fig|1639.8341.peg.948	Portal protein [Bacteriophage A118]	- none -	K09961	K09961	uncharacterized protein	NA	NA
2_73	1488.9	7.41744	0.510105	14.541	6.66e-48	1.77e-44	fig|1639.8341.peg.949	Minor capsid protein [Bacteriophage A118] / Phage minor capsid protein	Phage capsid proteins	NA	NA	NA	NA	NA
2_74	189.245	6.00708	1.24029	4.84329	1.28e-06	3.43e-05	fig|1639.8341.peg.950	Phage capsid scaffolding protein	Phage capsid proteins	NA	NA	NA	NA	NA
2_75	477.247	5.8044	0.848159	6.84353	7.73e-12	5.27e-10	fig|1639.8341.peg.951	Phage capsid protein	Phage capsid proteins	NA	NA	NA	NA	NA
2_76	474.504	6.50459	0.966191	6.7322	1.67e-11	1.06e-09	fig|1639.8341.peg.952	Protein gp8 [Bacteriophage A118]	- none -	NA	NA	NA	NA	NA
2_77	788.799	6.9584	1.69012	4.1171	3.84e-05	0.000728687	fig|1639.8341.peg.953	Protein gp9 [Bacteriophage A118]	- none -	NA	NA	NA	NA	NA
2_78	3563.98	7.45944	0.737054	10.1206	4.48e-24	3.97e-21	fig|1639.8341.peg.954	Protein gp10 [Bacteriophage A118]	- none -	NA	NA	NA	NA	NA
2_79	194.483	5.53553	0.950441	5.82417	5.74e-09	2.63e-07	fig|1639.8341.peg.955	Protein gp11 [Bacteriophage A118]	- none -	NA	NA	NA	NA	NA
2_80	699.449	7.62278	1.07861	7.06721	1.58e-12	1.24e-10	fig|1639.8341.peg.956	Phage major tail shaft protein	Phage tail proteins, Phage tail proteins 2	NA	NA	NA	NA	NA
2_81	366.404	7.32105	1.13664	6.44094	1.19e-10	6.86e-09	fig|1639.8341.peg.957	Protein gp13 [Bacteriophage A118]	- none -	NA	NA	NA	NA	NA
2_83	39.9971	5.02286	1.28477	3.90955	9.25e-05	0.00160703	fig|1639.8341.peg.959	Phage protein	- none -	NA	NA	NA	NA	NA
2_84	1191.56	5.50277	0.631633	8.71197	2.99e-18	6.62e-16	fig|1639.8341.peg.960	Tail tape-measure protein [Bacteriophage A118]	- none -	NA	NA	NA	NA	NA
2_85	601.821	6.68457	0.724122	9.23128	2.67e-20	1.02e-17	fig|1639.8341.peg.961	Putative tail or base plate protein gp17 [Bacteriophage A118]	- none -	NA	NA	NA	NA	NA
2_86	224.69	6.72779	0.970254	6.93404	4.09e-12	2.94e-10	fig|1639.8341.peg.962	Putative tail or base plate protein gp18 [Bacteriophage A118]	- none -	K01185		lysozyme [EC:3.2.1.17]	NA	NA
2_87	305.79	7.12527	0.892202	7.98617	1.39e-15	2.47e-13	fig|1639.8341.peg.963	Putative tail or base plate protein gp19 [Bacteriophage A118]	- none -	NA	NA	NA	NA	NA
2_88	259.157	6.80761	0.58035	11.7302	8.93e-32	1.19e-28	fig|1639.8341.peg.964	Putative long tail fibre [Bacteriophage A118]	- none -	NA	NA	NA	NA	NA
2_91	16.7125	5.16827	1.4229	3.63222	0.000280993	0.00419753	fig|1639.8341.peg.967	Protein gp23 [Bacteriophage A118]	- none -	NA	NA	NA	NA	NA
2_93	80.9453	7.09868	1.06263	6.68033	2.38e-11	1.47e-09	fig|1639.8341.peg.969	Endolysin, L-alanyl-D-glutamate peptidase (EC 3.4.-.-) [Bacteriophage A118]	- none -	K17733	cwlK	peptidoglycan LD-endopeptidase CwlK [EC:3.4.-.-]	NA	lmo2278
2_95	78.3597	2.88993	0.982512	2.94137	0.00326762	0.0334177	Unknown 509	NA	NA	NA	NA	NA	NA	NA
2_99	13.9418	4.96607	1.70945	2.90507	0.00367172	0.0372638	Unknown 513	NA	NA	NA	NA	NA	NA	NA
3_100	466.099	-3.96065	0.910584	-4.34957	1.36e-05	0.000290155	Unknown 712	NA	NA	NA	NA	NA	NA	NA
3_101	1988.81	-3.35105	0.642592	-5.2149	1.84e-07	6.11e-06	Unknown 713	NA	NA	K03406	mcp	methyl-accepting chemotaxis protein	NA	lmo0723
3_102	2168.3	-3.06861	0.752391	-4.07848	4.53e-05	0.000842912	Unknown 714	NA	NA	K00158	poxL	pyruvate oxidase [EC:1.2.3.3]	NA	lmo0722
3_103	65.3158	2.57787	0.894986	2.88034	0.00397244	0.0398593	fig|1639.8341.peg.1586	elongation factor G-binding protein, putative	- none -	NA	NA	NA	NA	NA
3_106	92.6537	-3.36325	1.09692	-3.0661	0.00216871	0.0232524	Unknown 717	NA	NA	NA	NA	NA	NA	NA
3_107	313.495	-3.93167	1.03554	-3.79672	0.000146623	0.00236284	Unknown 718	NA	NA	K08309	slt	soluble lytic murein transglycosylase [EC:4.2.2.-]	NA	NA
3_108	623.093	-5.31454	0.933185	-5.69505	1.23e-08	5.38e-07	Unknown 719	NA	NA	K02412	fliI	flagellum-specific ATP synthase [EC:3.6.3.50]	NA	lmo0716
3_109	245.714	-4.98265	0.892982	-5.57978	2.41e-08	9.56e-07	Unknown 720	NA	NA	K02411	fliH	flagellar assembly protein FliH	NA	lmo0715
3_110	170.726	-2.78939	0.853647	-3.26761	0.00108459	0.0131686	Unknown 721	NA	NA	K02410	fliG	flagellar motor switch protein FliG	NA	lmo0714
3_111	160.297	-3.11495	0.837749	-3.71824	0.000200618	0.00317526	Unknown 722	NA	NA	K02409	fliF	flagellar M-ring protein FliF	NA	lmo0713
3_112	140.564	-3.6062	1.16924	-3.08424	0.00204073	0.0224227	Unknown 723	NA	NA	K02408	fliE	flagellar hook-basal body complex protein FliE	NA	lmo0712
3_113	265.818	-4.77414	1.23711	-3.85911	0.000113799	0.00187945	Unknown 724	NA	NA	K02388	flgC	flagellar basal-body rod protein FlgC	flgC	lmo0711
3_114	232.756	-10.5189	1.40903	-7.46531	8.31e-14	7.89e-12	Unknown 725	NA	NA	K02387	flgB	flagellar basal-body rod protein FlgB	NA	lmo0710
3_115	94.1246	-4.64249	1.45769	-3.18482	0.00144845	0.0166729	Unknown 726	NA	NA	NA	NA	NA	NA	NA
3_116	81.4729	-4.358	1.33718	-3.25909	0.00111769	0.0133453	Unknown 727	NA	NA	K02422	fliS	flagellar protein FliS	NA	lmo0708
3_117	314.659	-4.70702	0.886713	-5.30839	1.11e-07	3.92e-06	Unknown 728	NA	NA	K02407	fliD	flagellar hook-associated protein 2	NA	lmo0707
3_119	275.647	-3.51921	0.809871	-4.3454	1.39e-05	0.000291075	Unknown 730	NA	NA	K02396	flgK	flagellar hook-associated protein 1 FlgK	NA	lmo0705
3_122	88.5261	-8.93668	1.54985	-5.76616	8.11e-09	3.59e-07	Unknown 733	NA	NA	NA	NA	NA	NA	NA
3_123	247.011	-4.143	0.756142	-5.47912	4.27e-08	1.6e-06	Unknown 734	NA	NA	NA	NA	NA	NA	NA
3_125	393.58	-3.21706	0.642007	-5.01094	5.42e-07	1.55e-05	Unknown 736	NA	NA	K02416	fliM	flagellar motor switch protein FliM	NA	lmo0699
3_127	210.731	-3.79179	0.892844	-4.24687	2.17e-05	0.000446829	Unknown 738	NA	NA	K02390	flgE	flagellar hook protein FlgE	flgE	lmo0697
3_129	201.269	-3.52462	0.73867	-4.77158	1.83e-06	4.81e-05	Unknown 740	NA	NA	NA	NA	NA	NA	NA
3_131	28.5064	-7.0953	1.81971	-3.89914	9.65e-05	0.00165605	Unknown 742	NA	NA	K02417	fliNY, fliN	flagellar motor switch protein FliN/FliY	NA	lmo0693,lmo0700,lmo0698
3_132	836.757	-2.79782	0.54527	-5.13106	2.88e-07	8.91e-06	Unknown 743	NA	NA	K03407	cheA	two-component system, chemotaxis family, sensor kinase CheA [EC:2.7.13.3]	NA	lmo0692
3_133	21.1369	-5.81692	1.73075	-3.36093	0.00077681	0.00978928	Unknown 744	NA	NA	K03413	cheY	two-component system, chemotaxis family, chemotaxis protein CheY	NA	lmo0691
3_134	2944.33	-4.02198	0.640382	-6.2806	3.37e-10	1.79e-08	Unknown 745	NA	NA	K02406	fliC	flagellin	flaA	lmo0690
3_135	159.144	-3.44448	0.944307	-3.64763	0.000264674	0.00399869	Unknown 746	NA	NA	K03415	cheV	two-component system, chemotaxis family, chemotaxis protein CheV	NA	lmo0689
3_136	300.478	-3.43536	0.840238	-4.08856	4.34e-05	0.0008128	Unknown 747	NA	NA	K12984	waaE, kdtX	(heptosyl)LPS beta-1,4-glucosyltransferase [EC:2.4.1.-]	gmaR	NA
3_138	44.9614	-6.33745	1.54631	-4.09843	4.16e-05	0.000784413	Unknown 749	NA	NA	K02557	motB	chemotaxis protein MotB	NA	lmo0686
3_145	96.6638	-5.00422	1.43039	-3.4985	0.000467876	0.00625167	Unknown 756	NA	NA	K02401	flhB	flagellar biosynthetic protein FlhB	NA	lmo0679
3_147	1056.93	-4.64139	0.910652	-5.09678	3.45e-07	1.03e-05	Unknown 758	NA	NA	K02420	fliQ	flagellar biosynthetic protein FliQ	NA	lmo0677
3_148	1164.54	-4.59494	0.577051	-7.96279	1.68e-15	2.79e-13	Unknown 759	NA	NA	K02419	fliP	flagellar biosynthetic protein FliP	NA	lmo0676
3_149	146.257	-9.06338	1.48809	-6.09062	1.12e-09	5.54e-08	Unknown 760	NA	NA	NA	NA	NA	NA	NA
3_150	406.087	-3.42054	1.01011	-3.3863	0.000708425	0.00901292	fig|1639.8341.peg.1633	hypothetical protein	- none -	NA	NA	NA	mogR	NA
3_17	386.306	-2.19473	0.636632	-3.4474	0.000566011	0.00734688	Unknown 651	NA	NA	K11069	potD	spermidine/putrescine transport system substrate-binding protein	NA	lmo0810
3_175	1613.36	-2.12654	0.54842	-3.87757	0.000105505	0.00176439	Unknown 777	NA	NA	K01421	yhgE	putative membrane protein	NA	lmo2360,lmo0444,lmo0650
3_177	332.117	-10.1393	1.57597	-6.43366	1.25e-10	7.05e-09	Unknown 779	NA	NA	K03284	corA	magnesium transporter	NA	lmo1064,lmo0648
3_184	518.89	2.75481	0.84774	3.24959	0.0011557	0.0136166	Unknown 784	NA	NA	K01534	zntA	Cd2+/Zn2+-exporting ATPase [EC:3.6.3.3 3.6.3.5]	NA	lmo1100,lmo0641
3_216	93.4863	2.0097	0.701342	2.8655	0.00416351	0.0414636	fig|1639.8341.peg.1702	FMN-dependent NADH-azoreductase (EC 1.7.1.6)	- none -	K01118	acpD, azoR	FMN-dependent NADH-azoreductase [EC:1.7.1.17]	NA	lmo0786,lmo0611
3_217	1905.16	-4.48979	0.752941	-5.96301	2.48e-09	1.2e-07	fig|1639.8341.peg.1703	Internalin-like protein (LPXTG motif) Lmo0610 homolog	Listeria surface proteins: Internalin-like proteins	NA	NA	NA	NA	NA
3_236	718.194	-2.62893	0.872218	-3.01407	0.00257767	0.0274161	Unknown 821	NA	NA	K12343	SRD5A1	3-oxo-5-alpha-steroid 4-dehydrogenase 1 [EC:1.3.1.22]	NA	NA
3_237	417.029	-3.03251	0.868518	-3.49159	0.000480157	0.00638369	Unknown 822	NA	NA	K07030	K07030	uncharacterized protein	NA	lmo1814,lmo0590
3_260	350.179	-3.19938	1.01893	-3.13995	0.00168978	0.0188786	fig|1639.8341.peg.1746	Histidinol dehydrogenase (EC 1.1.1.23)	Histidine Biosynthesis	K00013	hisD	histidinol dehydrogenase [EC:1.1.1.23]	NA	lmo0567
3_261	246.404	-3.12334	1.01832	-3.06714	0.00216115	0.0232524	fig|1639.8341.peg.1747	Imidazoleglycerol-phosphate dehydratase (EC 4.2.1.19)	Histidine Biosynthesis	K01693	hisB	imidazoleglycerol-phosphate dehydratase [EC:4.2.1.19]	NA	lmo0566
3_262	500.11	-3.34522	0.744119	-4.49555	6.94e-06	0.000160446	fig|1639.8341.peg.1748	Imidazole glycerol phosphate synthase amidotransferase subunit HisH	- none -	K02501	hisH	imidazole glycerol-phosphate synthase subunit HisH [EC:4.3.2.10]	NA	lmo0565
3_263	355.815	-3.67676	0.632472	-5.81331	6.12e-09	2.76e-07	fig|1639.8341.peg.1749	Phosphoribosylformimino-5-aminoimidazole carboxamide ribotide isomerase (EC 5.3.1.16)	Chorismate: Intermediate for synthesis of Tryptophan, PAPA antibiotics, PABA, 3-hydroxyanthranilate and more., Histidine Biosynthesis	K01814	hisA	phosphoribosylformimino-5-aminoimidazole carboxamide ribotide isomerase [EC:5.3.1.16]	NA	lmo0564
3_264	791.962	-4.31124	0.68644	-6.28057	3.37e-10	1.79e-08	fig|1639.8341.peg.1750	Imidazole glycerol phosphate synthase cyclase subunit	- none -	K02500	hisF	imidazole glycerol-phosphate synthase subunit HisF [EC:4.3.2.10]	NA	lmo0563
3_265	409.514	-4.53397	0.977531	-4.63819	3.51e-06	8.5e-05	fig|1639.8341.peg.1751	Phosphoribosyl-AMP cyclohydrolase (EC 3.5.4.19)	Histidine Biosynthesis	K01496	hisI	phosphoribosyl-AMP cyclohydrolase [EC:3.5.4.19]	NA	lmo0562
3_266	368.338	-3.7202	0.842775	-4.41423	1.01e-05	0.000219139	fig|1639.8341.peg.1752	Phosphoribosyl-ATP pyrophosphatase (EC 3.6.1.31)	Histidine Biosynthesis	K01523	hisE	phosphoribosyl-ATP pyrophosphohydrolase [EC:3.6.1.31]	NA	lmo0561
3_273	787.911	-3.2568	0.737012	-4.41892	9.92e-06	0.000216193	Unknown 841	NA	NA	K08325	yqhD	NADP-dependent alcohol dehydrogenase [EC:1.1.-.-]	NA	lmo0554
3_288	2482.24	-2.95064	0.635702	-4.64154	3.46e-06	8.44e-05	fig|1639.8341.peg.1774	Tagatose 1,6-bisphosphate aldolase (EC 4.1.2.40)	- none -	K01635	lacD	tagatose 1,6-diphosphate aldolase [EC:4.1.2.40]	NA	lmo0539
3_303	2179.13	-2.61163	0.551696	-4.73382	2.2e-06	5.74e-05	fig|1639.8341.peg.1789	Sulfate transporter family protein	- none -	K03321	TC.SULP	sulfate permease, SulP family	NA	lmo0897
3_33	628.639	-2.56244	0.695818	-3.68263	0.00023084	0.00354799	fig|1639.8341.peg.1512	Rrf2-linked NADH-flavin reductase	- none -	K07118	K07118	uncharacterized protein	NA	lmo0794
3_346	1647.8	-3.74571	1.08659	-3.4472	0.00056642	0.00734688	Unknown 892	NA	NA	K10254	ohyA, sph	oleate hydratase [EC:4.2.1.53]	NA	lmo0481
3_390	973.88	-3.79475	0.965788	-3.92918	8.52e-05	0.00150095	fig|1639.8341.peg.1881	Siderophore/Surfactin synthetase related protein	- none -	NA	NA	NA	NA	NA
3_408	245.602	3.57205	0.98524	3.62556	0.000288333	0.0042714	fig|1639.8341.peg.1899	Rod shape-determining protein RodA	- none -	K05837	rodA, mrdB	rod shape determining protein RodA	NA	lmo2427,lmo2428
3_421	26.6956	-6.97183	2.09571	-3.32671	0.00087878	0.0108341	Unknown 947	NA	NA	NA	NA	NA	NA	NA
3_424	723.462	-4.10557	0.583377	-7.03758	1.96e-12	1.49e-10	Unknown 950	NA	NA	K03306	TC.PIT	inorganic phosphate transporter, PiT family	NA	lmo2249,lmo0405
3_43	446.307	-3.70734	0.999822	-3.708	0.000208905	0.00324842	fig|1639.8341.peg.1522	PTS system, mannose-specific IIA component (EC 2.7.1.191)	- none -	K02793	PTS-Man-EIIA, manX	PTS system, mannose-specific IIA component [EC:2.7.1.191]	lmo0784	lmo0784,lmo1997,lmo0021
3_44	466.976	-2.55992	0.726001	-3.52606	0.000421797	0.00581118	fig|1639.8341.peg.1523	PTS system, mannose-specific IIA component (EC 2.7.1.191) / PTS system, mannose-specific IIB component (EC 2.7.1.191)	- none -	K02794	PTS-Man-EIIB, manX	PTS system, mannose-specific IIB component [EC:2.7.1.191]	lmo0783	lmo0096
3_45	4088.1	-2.98655	0.569722	-5.24212	1.59e-07	5.34e-06	fig|1639.8341.peg.1524	PTS system, mannose-specific IIC component	- none -	K02795	PTS-Man-EIIC, manY	PTS system, mannose-specific IIC component	lmo0782	lmo0097,lmo0782,lmo0023
3_46	5671.93	-3.08384	0.542316	-5.68642	1.3e-08	5.56e-07	fig|1639.8341.peg.1525	PTS system, mannose-specific IID component	- none -	K02796	PTS-Man-EIID, manZ	PTS system, mannose-specific IID component	lmo0781	lmo0098,lmo0781,lmo0024
3_483	24.3291	-5.79609	2.05786	-2.81657	0.004854	0.0467637	fig|1639.8341.peg.1974	Phosphoenolpyruvate-dihydroxyacetone phosphotransferase (EC 2.7.1.121), dihydroxyacetone binding subunit DhaK	Dihydroxyacetone kinases	K05878	dhaK	phosphoenolpyruvate---glycerone phosphotransferase subunit DhaK [EC:2.7.1.121]	NA	lmo2695,lmo0348
3_70	710.622	-2.43265	0.471844	-5.15562	2.53e-07	7.91e-06	Unknown 685	NA	NA	K01992	ABC-2.P	ABC-2 type transport system permease protein	NA	lmo2226,lmo2140,lmo0757,lmo0668,lmo0980,lmo0925,lmo1637
3_82	8.41657	-21.6133	3.10805	-6.95399	3.55e-12	2.62e-10	Unknown 697	NA	NA	NA	NA	NA	NA	NA
3_94	464.595	4.04478	0.448072	9.02708	1.76e-19	4.26e-17	Unknown 707	NA	NA	NA	NA	NA	NA	NA
4_119	145.583	4.03184	0.894441	4.50766	6.55e-06	0.000154237	Unknown 1110	NA	NA	K07707	agrA, blpR, fsrA	two-component system, LytTR family, response regulator AgrA	agrA	lmo0051
4_122	5791.29	2.72836	0.615417	4.43335	9.28e-06	0.000207317	Unknown 1113	NA	NA	K07813	agrB	accessory gene regulator B	NA	lmo0048
4_145	37.8995	-7.08229	2.0342	-3.48161	0.00049841	0.00656075	Unknown 1134	NA	NA	NA	NA	NA	NA	NA
4_151	744.723	-4.55903	0.87555	-5.20705	1.92e-07	6.3e-06	fig|1639.8341.peg.2147	hypothetical protein	- none -	NA	NA	NA	NA	NA
4_174	399.422	2.06345	0.556421	3.70843	0.000208545	0.00324842	fig|1639.8341.peg.2171	RNA-binding protein Jag	- none -	K06346	jag	spoIIIJ-associated protein	NA	lmo2853
4_180	9.64389	-19.0132	2.94442	-6.45737	1.07e-10	6.3e-09	fig|1639.8341.peg.2177	Rhamnulose-1-phosphate aldolase (EC 4.1.2.19)	- none -	K01629	rhaD	rhamnulose-1-phosphate aldolase [EC:4.1.2.19]	NA	lmo2847
4_198	218.047	3.87303	0.699165	5.5395	3.03e-08	1.17e-06	Unknown 1160	NA	NA	K07078	K07078	uncharacterized protein	NA	lmo2829
4_20	55.9265	2.75407	0.985727	2.79395	0.00520683	0.0492703	Unknown 1021	NA	NA	K09815	znuA	zinc transport system substrate-binding protein	NA	lmo0153,lmo1671
4_201	50.6458	3.55661	0.966275	3.68074	0.000232555	0.00355381	fig|1639.8341.peg.2198	Uncharacterized MFS-type transporter	- none -	K08153	blt	MFS transporter, DHA1 family, multidrug resistance protein	NA	NA
4_21	868.123	3.8799	0.798092	4.86147	1.17e-06	3.16e-05	fig|1639.8341.peg.2013	Oligopeptide ABC transporter, substrate-binding protein OppA (TC 3.A.1.5.1)	- none -	K02035	ABC.PE.S	peptide/nickel transport system substrate-binding protein	NA	lmo2569,lmo0135,lmo0152
4_266	354.983	-19.4817	2.12422	-9.17124	4.68e-20	1.55e-17	Unknown 1169	NA	NA	K02760	PTS-Cel-EIIB, celA, chbB	PTS system, cellobiose-specific IIB component [EC:2.7.1.196 2.7.1.205]	NA	lmo0875,lmo0914,lmo1095,lmo1720,lmo2373,lmo2683,lmo2762,lmo2782,lmo0374,lmo0299
4_277	1201.48	2.81461	0.299213	9.4067	5.12e-21	2.27e-18	Unknown 1172	NA	NA	K18892	patB, rscB, lmrC, satB	ATP-binding cassette, subfamily B, multidrug efflux pump	NA	lmo2752
4_278	1163.85	2.91201	0.308093	9.45171	3.33e-21	1.77e-18	Unknown 1173	NA	NA	K18891	patA, rscA, lmrC, satA	ATP-binding cassette, subfamily B, multidrug efflux pump	NA	lmo2751
4_288	164.505	-3.21396	0.983149	-3.26904	0.00107912	0.0131623	fig|1639.8341.peg.2288	Multidrug-efflux transporter, major facilitator superfamily (MFS)	- none -	K08161	mdtG	MFS transporter, DHA1 family, multidrug resistance protein	NA	lmo2741,lmo2377
4_289	16.4063	-22.632	2.48755	-9.09811	9.19e-20	2.44e-17	fig|1639.8341.peg.2289	hypothetical protein	- none -	NA	NA	NA	NA	NA
4_3	1817.02	-3.59663	0.798898	-4.50199	6.73e-06	0.000157021	Unknown 1007	NA	NA	NA	NA	NA	NA	NA
4_309	914.008	-2.19146	0.705956	-3.10424	0.00190767	0.0211354	Unknown 1186	NA	NA	K01895	ACSS, acs	acetyl-CoA synthetase [EC:6.2.1.1]	NA	lmo2720
4_332	741.125	-2.61133	0.773387	-3.37649	0.000734182	0.00929614	Unknown 1191	NA	NA	K05881	dhaM	phosphoenolpyruvate---glycerone phosphotransferase subunit DhaM [EC:2.7.1.121]	NA	lmo0351,lmo2697
4_333	1239.7	-2.7915	0.79484	-3.51203	0.000444698	0.00598036	Unknown 1192	NA	NA	K05879	dhaL	phosphoenolpyruvate---glycerone phosphotransferase subunit DhaL [EC:2.7.1.121]	NA	lmo0347,lmo2696
4_334	1264.12	-3.20077	0.905367	-3.53533	0.000407267	0.00564023	Unknown 1193	NA	NA	K05878	dhaK	phosphoenolpyruvate---glycerone phosphotransferase subunit DhaK [EC:2.7.1.121]	NA	lmo2695,lmo0348
4_35	3392.41	3.25122	0.408666	7.95568	1.78e-15	2.79e-13	Unknown 1035	NA	NA	K02034	ABC.PE.P1	peptide/nickel transport system permease protein	NA	lmo0137,lmo0269
4_350	250.757	3.63275	1.02441	3.54619	0.000390844	0.00546975	fig|1639.8341.peg.2350	Potassium-transporting ATPase B chain (EC 3.6.3.12) (TC 3.A.3.7.1)	Potassium homeostasis	K01547	kdpB	K+-transporting ATPase ATPase B chain [EC:3.6.3.12]	NA	lmo2681
4_351	213.256	3.56681	1.10011	3.24223	0.00118596	0.0138349	fig|1639.8341.peg.2351	Potassium-transporting ATPase C chain (EC 3.6.3.12) (TC 3.A.3.7.1)	Potassium homeostasis	K01548	kdpC	K+-transporting ATPase ATPase C chain [EC:3.6.3.12]	NA	lmo2680
4_352	2132.87	3.65361	0.688919	5.30339	1.14e-07	3.98e-06	fig|1639.8341.peg.2352	Osmosensitive K+ channel histidine kinase KdpD	- none -	K07646	kdpD	two-component system, OmpR family, sensor histidine kinase KdpD [EC:2.7.13.3]	NA	lmo2679
4_354	1815.02	2.22143	0.497291	4.46705	7.93e-06	0.000180232	fig|1639.8341.peg.2354	Hydrolase, alpha/beta fold family	- none -	K01259	pip	proline iminopeptidase [EC:3.4.11.5]	NA	NA
4_355	2444.83	4.51281	0.576204	7.83197	4.8e-15	6.39e-13	Unknown 1198	NA	NA	K03502	umuC	DNA polymerase V	NA	lmo2676
4_356	298.167	4.48462	1.25712	3.56738	0.000360566	0.0050997	Unknown 1199	NA	NA	NA	NA	NA	NA	NA
4_357	1230.78	-2.94644	0.754908	-3.90305	9.5e-05	0.00164011	Unknown 1200	NA	NA	K01808	rpiB	ribose 5-phosphate isomerase B [EC:5.3.1.6]	NA	lmo2662,lmo2674,lmo0498,lmo0736,lmo0345
4_358	908.148	-3.39148	1.19631	-2.83495	0.00458322	0.0449696	Unknown 1201	NA	NA	K06149	uspA	universal stress protein A	NA	NA
4_36	1759.41	3.22439	0.780425	4.13159	3.6e-05	0.00069417	Unknown 1036	NA	NA	K02033	ABC.PE.P	peptide/nickel transport system permease protein	NA	lmo0136
4_369	379.49	-3.82853	1.1492	-3.33148	0.000863841	0.0107334	fig|1639.8341.peg.2369	Ribose-5-phosphate isomerase B (EC 5.3.1.6)	- none -	K01808	rpiB	ribose 5-phosphate isomerase B [EC:5.3.1.6]	NA	lmo2662,lmo2674,lmo0498,lmo0736,lmo0345
4_37	2099.02	2.73061	0.755234	3.61559	0.000299666	0.00437809	Unknown 1037	NA	NA	K02035	ABC.PE.S	peptide/nickel transport system substrate-binding protein	ctaP	lmo2569,lmo0135,lmo0152
4_39	23.2088	-5.82502	1.88975	-3.08244	0.00205315	0.0224663	Unknown 1039	NA	NA	NA	NA	NA	NA	NA
4_4	427.17	-4.68288	1.20445	-3.88797	0.000101084	0.00171199	Unknown 1008	NA	NA	K05340	glcU	glucose uptake protein	NA	lmo0169,lmo0424
4_42	548.736	3.0944	0.660608	4.68417	2.81e-06	6.98e-05	fig|1639.8341.peg.2035	5'-nucleotidase (EC 3.1.3.5)	Purine conversions, pyrimidine conversions	K01081		5'-nucleotidase [EC:3.1.3.5]	NA	NA
4_429	386.748	-2.16493	0.762961	-2.83754	0.00454626	0.0449145	Unknown 1209	NA	NA	K07507	mgtC	putative Mg2+ transporter-C (MgtC) family protein	NA	lmo2602
4_43	212.253	4.37738	0.988887	4.42657	9.57e-06	0.000211895	Unknown 1041	NA	NA	K01448	amiABC	N-acetylmuramoyl-L-alanine amidase [EC:3.5.1.28]	NA	lmo0129,lmo1521
4_44	73.6947	4.10466	1.03687	3.9587	7.54e-05	0.00135391	Unknown 1042	NA	NA	NA	NA	NA	NA	NA
4_440	238.633	3.22792	0.572712	5.6362	1.74e-08	7.22e-07	Unknown 1211	NA	NA	K13731	inlB	internalin B	NA	lmo0434
4_45	295.793	4.9817	0.88609	5.62211	1.89e-08	7.7e-07	Unknown 1043	NA	NA	NA	NA	NA	NA	NA
4_46	1766.59	4.32867	0.597084	7.24968	4.18e-13	3.58e-11	Unknown 1044	NA	NA	NA	NA	NA	NA	NA
4_48	161.254	4.06747	0.749546	5.42658	5.74e-08	2.06e-06	Unknown 1046	NA	NA	NA	NA	NA	NA	NA
4_49	279.998	3.95595	0.863988	4.5787	4.68e-06	0.000112077	Unknown 1047	NA	NA	NA	NA	NA	NA	NA
4_50	522.34	4.5119	0.588999	7.66028	1.86e-14	2.24e-12	Unknown 1048	NA	NA	NA	NA	NA	NA	NA
4_51	6583.1	4.85318	0.63842	7.60185	2.92e-14	3.23e-12	Unknown 1049	NA	NA	NA	NA	NA	NA	NA
4_52	363.761	4.44259	1.23381	3.6007	0.000317358	0.00458617	Unknown 1050	NA	NA	NA	NA	NA	NA	NA
4_53	663.277	4.40962	1.25571	3.51166	0.000445322	0.00598036	Unknown 1051	NA	NA	NA	NA	NA	NA	NA
4_54	403.001	4.90776	0.715967	6.85473	7.14e-12	5e-10	Unknown 1052	NA	NA	NA	NA	NA	NA	NA
4_56	53.2893	4.22642	1.30076	3.24919	0.00115733	0.0136166	Unknown 1054	NA	NA	NA	NA	NA	NA	NA
4_58	145.733	3.28693	1.14502	2.87064	0.00409639	0.0409485	fig|1639.8341.peg.2051	repressor protein	- none -	K07729	K07729	putative transcriptional regulator	NA	lmo0749,lmo0416,lmo2408
4_71	100.804	3.46887	1.22956	2.82124	0.00478389	0.0462558	Unknown 1065	NA	NA	NA	NA	NA	NA	NA
5_172	688.595	-3.43386	0.73264	-4.68696	2.77e-06	6.96e-05	Unknown 1237	NA	NA	K03281	TC.CIC	chloride channel protein, CIC family	NA	lmo2387
5_62	106.187	4.94341	0.980856	5.0399	4.66e-07	1.36e-05	fig|1639.8341.peg.2505	Phosphate ABC transporter, permease protein PstC (TC 3.A.1.7.1)	- none -	K02037	pstC	phosphate transport system permease protein	NA	lmo2498
5_63	113.774	4.23954	1.26408	3.35384	0.000796985	0.00999614	fig|1639.8341.peg.2506	Phosphate ABC transporter, permease protein PstA (TC 3.A.1.7.1)	- none -	K02038	pstA	phosphate transport system permease protein	NA	lmo2497
5_64	137.18	4.22182	1.32843	3.17806	0.00148266	0.0169931	fig|1639.8341.peg.2507	Phosphate ABC transporter, ATP-binding protein PstB (TC 3.A.1.7.1)	- none -	K02036	pstB	phosphate transport system ATP-binding protein [EC:7.3.2.1]	NA	lmo2495,lmo2496
5_97	1215.35	-2.51098	0.604849	-4.15142	3.3e-05	0.00064603	fig|1639.8341.peg.2540	transporter, MMPL family	- none -	K06994	K06994	putative drug exporter of the RND superfamily	NA	lmo1226,lmo2463
6_51	578.013	-2.39399	0.847911	-2.8234	0.00475172	0.0462036	fig|1639.8341.peg.2690	Maltodextrin ABC transporter, ATP-binding protein MsmX	- none -	K10112	msmX, msmK, malK, sugC, ggtA, msiK	multiple sugar transport system ATP-binding protein	NA	lmo0278
6_55	38.3977	-6.40844	1.6831	-3.80751	0.000140371	0.00227589	fig|1639.8341.peg.2694	hypothetical protein	- none -	NA	NA	NA	NA	NA
6_66	5835.19	-4.0809	0.866805	-4.70797	2.5e-06	6.4e-05	Unknown 1295	NA	NA	K13730	inlA	internalin A	inlH	lmo0433
6_8	137.135	-4.64307	1.42446	-3.25954	0.00111593	0.0133453	Unknown 1258	NA	NA	NA	NA	NA	NA	NA
7_12	843.104	-3.37709	0.933488	-3.61771	0.000297225	0.00436642	fig|1639.8341.peg.2750	Cell division inhibitor Slr1223 (YfcH in EC), contains epimerase/dehydratase and DUF1731 domains	- none -	K07071	K07071	uncharacterized protein	NA	lmo1694
7_15	59.3898	-3.60374	1.08341	-3.32629	0.00088009	0.0108341	fig|1639.8341.peg.2753	cation efflux family protein	- none -	K14696	SLC30A9, ZNT9	solute carrier family 30 (zinc transporter), member 9	NA	NA
7_31	683.174	-2.19645	0.774343	-2.83653	0.00456071	0.0449145	fig|1639.8341.peg.2769	MreB-like protein (Mbl protein)	- none -	K03569	mreB	rod shape-determining protein MreB and related proteins	NA	lmo1548,lmo1713,lmo2525
7_54	365.158	-2.11965	0.711082	-2.98088	0.00287421	0.0303275	Unknown 1364	NA	NA	K03824	yhbS	putative acetyltransferase [EC:2.3.1.-]	NA	NA
7_58	12.1867	-6.0492	2.04882	-2.95253	0.00315183	0.032358	Unknown 1368	NA	NA	K02029	ABC.PA.P	polar amino acid transport system permease protein	NA	lmo1740
8_27	62.7703	2.75415	0.982987	2.80181	0.00508162	0.0484987	Unknown 1405	NA	NA	K01771	plc	1-phosphatidylinositol phosphodiesterase [EC:4.6.1.13]	plcA	lmo0201
8_28	1456.41	6.28981	0.794724	7.91446	2.48e-15	3.67e-13	fig|1639.8341.peg.2860	Thiol-activated cytolysin	Listeria Pathogenicity Island LIPI-1 extended	K11031	slo	thiol-activated cytolysin	hly	lmo0202
8_29	37.1931	2.70137	0.876969	3.08035	0.00206761	0.0225318	fig|1639.8341.peg.2861	Zinc metalloproteinase aureolysin (EC 3.4.24.29)	- none -	K19351	mpl	zinc metalloproteinase [EC:3.4.24.-]	mpl	lmo0203
8_30	310.504	3.40753	0.50328	6.77064	1.28e-11	8.52e-10	fig|1639.8341.peg.2862	Actin-assembly inducing protein ActA precursor	Listeria Pathogenicity Island LIPI-1 extended	K16644	actA	actin-assembly inducing protein	actA	lmo0204
8_31	204.026	4.70228	1.06265	4.42504	9.64e-06	0.000211895	fig|1639.8341.peg.2863	Broad-substrate range phospholipase C (EC 3.1.4.3)	Listeria Pathogenicity Island LIPI-1 extended	K01114	plc	phospholipase C [EC:3.1.4.3]	plcB	lmo0205
8_37	6731.54	-2.08799	0.498328	-4.18998	2.79e-05	0.000553575	fig|1639.8341.peg.2869	LSU ribosomal protein L25p	Ribosome LSU bacterial	K02897	RP-L25, rplY	large subunit ribosomal protein L25	NA	lmo0211
8_49	526.962	2.3589	0.664597	3.54937	0.000386151	0.00543267	fig|1639.8341.peg.2881	Cysteine synthase (EC 2.5.1.47)	Cysteine Biosynthesis, Methionine Biosynthesis	K01738	cysK	cysteine synthase [EC:2.5.1.47]	NA	lmo0223
9_17	807.493	-3.11496	0.884479	-3.5218	0.000428632	0.0058749	fig|1639.8341.peg.2905	Zinc-type alcohol dehydrogenase-like protein	- none -	K00344	qor, CRYZ	NADPH2:quinone reductase [EC:1.6.5.5]	NA	NA
9_19	292.033	-2.83408	0.836623	-3.38753	0.000705261	0.00901292	fig|1639.8341.peg.2907	Nicotinamidase (EC 3.5.1.19)	NAD and NADP cofactor biosynthesis global	K08281	pncA	nicotinamidase/pyrazinamidase [EC:3.5.1.19 3.5.1.-]	NA	lmo2571

## Sheet: TableS7_DEGs_fishGI_fish7
Table S7 Differentially expressed genes (p adj < 0.05 and log2FC > |2|): Fish GI vs. Fish day 7
	DESeq2 results						RAST annotation			KEGG annotation			Stress_VirulenceDB	lmo # retrieved from KEGG
Geneid	baseMean	log2FoldChange	lfcSE	stat	pvalue	padj	Feature.ID	Function	Subsystems	KEGG.ID	gene_name	product_name	gene_name	lmo #
1_102	566.684	-3.06449	1.09495	-2.79876	0.00512996	0.0464346	Unknown 19	NA	NA	K06149	uspA	universal stress protein A	NA	NA
1_123	792.306	2.02504	0.391573	5.17155	2.32e-07	1.32e-05	fig|1639.8341.peg.125	Threonyl-tRNA synthetase (EC 6.1.1.3)	tRNA aminoacylation, Thr	K01868	TARS, thrS	threonyl-tRNA synthetase [EC:6.1.1.3]	NA	lmo1559
1_143	10056.8	-2.19312	0.683906	-3.20676	0.0013424	0.0177996	fig|1639.8341.peg.145	Glycerol uptake facilitator protein	Glycerol and Glycerol-3-phosphate Uptake and Utilization, Osmoregulation	K02440	GLPF	glycerol uptake facilitator protein	NA	lmo1539,lmo1167
1_144	2401.49	-2.99206	0.652394	-4.58628	4.51e-06	0.000175688	fig|1639.8341.peg.146	Glycerol kinase (EC 2.7.1.30)	Glycerol and Glycerol-3-phosphate Uptake and Utilization	K00864	glpK, GK	glycerol kinase [EC:2.7.1.30]	NA	lmo1538,lmo1034
1_147	31.6642	-6.25281	1.7664	-3.53985	0.00040035	0.00695128	fig|1639.8341.peg.149	Probable transcriptional regulatory protein YebC	- none -	K18189	TACO1	translational activator of cytochrome c oxidase 1	NA	NA
1_165	87.1266	-5.44397	1.48666	-3.66187	0.000250376	0.00476103	Unknown 25	NA	NA	K04751	glnB	nitrogen regulatory protein P-II 1	NA	NA
1_166	158.884	-5.3149	1.17535	-4.52196	6.13e-06	0.000221025	Unknown 26	NA	NA	K03320	amt, AMT, MEP	ammonium transporter, Amt family	NA	lmo1516
1_202	144.189	-2.89679	0.975173	-2.97054	0.00297276	0.0307686	Unknown 32	NA	NA	K02968	RP-S20, rpsT	small subunit ribosomal protein S20	NA	lmo1480
1_249	279.846	-5.93554	1.89779	-3.1276	0.00176239	0.0217389	fig|1639.8341.peg.252	similar to glutathione reductase	- none -	K00383	GSR, gor	glutathione reductase (NADPH) [EC:1.8.1.7]	lmo1433	lmo0906,lmo1433
1_257	737.759	-5.08224	1.45981	-3.48144	0.000498727	0.00830063	fig|1639.8341.peg.260	Choline ABC transport system, permease protein OpuBD	Choline and Betaine Uptake and Betaine Biosynthesis	K05846	opuBD	osmoprotectant transport system permease protein	opuCD	lmo1422,lmo1425,lmo1427
1_258	3129.65	2.60245	0.649975	4.00392	6.23e-05	0.00148375	fig|1639.8341.peg.261	Manganese transport protein MntH	- none -	K03322	mntH	manganese transport protein	NA	lmo1424
1_260	1159.76	-2.95457	0.838077	-3.52542	0.00042281	0.00725282	Unknown 41	NA	NA	K05845;K05846	NA	NA	NA	NA
1_269	33.8639	-6.86224	2.16894	-3.16387	0.00155685	0.0198903	fig|1639.8341.peg.272	Putative peptidoglycan bound protein (LPXTG motif) Lmo1413 homolog	- none -	NA	NA	NA	NA	NA
1_297	33.3835	-6.69694	2.18081	-3.07084	0.00213456	0.025053	Unknown 69	NA	NA	NA	NA	NA	NA	NA
1_348	38.8504	-8.22775	2.48303	-3.31359	0.000921058	0.013287	Unknown 105	NA	NA	K02913	RP-L33, MRPL33, rpmG	large subunit ribosomal protein L33	NA	lmo0244,lmo1335
1_374	26.3019	8.79477	2.52831	3.47852	0.000504197	0.00830063	fig|1639.8341.peg.378	Co-activator of prophage gene expression IbrB	IbrA and IbrB: co-activators of prophage gene expression	NA	NA	NA	NA	NA
1_383	336.062	-2.73965	0.71149	-3.85058	0.000117836	0.00249183	Unknown 129	NA	NA	K03893	arsB	arsenical pump membrane protein	NA	lmo1300
1_384	2815.73	-3.44298	0.704938	-4.88408	1.04e-06	5.1e-05	Unknown 130	NA	NA	K01915	glnA, GLUL	glutamine synthetase [EC:6.3.1.2]	NA	lmo1299
1_388	76.0374	-8.33489	2.37473	-3.50982	0.000448404	0.00763843	Unknown 134	NA	NA	K03666	hfq	host factor-I protein	hfq	lmo1295
1_390	1514.09	-3.53421	1.02632	-3.44358	0.000574067	0.00904131	Unknown 136	NA	NA	K00111	glpA, glpD	glycerol-3-phosphate dehydrogenase [EC:1.1.5.3]	NA	lmo1293
1_393	21.9736	6.96519	2.45205	2.84056	0.00450342	0.0418443	Unknown 138	NA	NA	NA	NA	NA	inlK	NA
1_427	9.47534	-16.5952	3.52421	-4.70891	2.49e-06	0.000107179	Unknown 166	NA	NA	K03574	mutT, NUDT15, MTH2	8-oxo-dGTP diphosphatase [EC:3.6.1.55]	NA	lmo1621,lmo1248,lmo2368,lmo1669
1_444	1488.85	-3.94893	0.992446	-3.97899	6.92e-05	0.00158662	Unknown 173	NA	NA	NA	NA	NA	NA	NA
1_48	10105.1	-5.6064	1.36231	-4.11535	3.87e-05	0.00101968	Unknown 12	NA	NA	K04072	adhE	acetaldehyde dehydrogenase / alcohol dehydrogenase [EC:1.2.1.10 1.1.1.1]	lap	lmo1634
1_489	21.9861	-14.3775	3.2406	-4.43666	9.14e-06	0.000307006	Unknown 213	NA	NA	K02191	cbiT	cobalt-precorrin-6B (C15)-methyltransferase [EC:2.1.1.196]	NA	lmo1196
1_506	142.816	-7.34279	1.87473	-3.91673	8.98e-05	0.00196587	Unknown 229	NA	NA	K00132		acetaldehyde dehydrogenase (acetylating) [EC:1.2.1.10]	NA	lmo1179
1_52	11.6869	-16.3976	3.23982	-5.06125	4.17e-07	2.27e-05	fig|1639.8341.peg.53	Indole-3-glycerol phosphate synthase (EC 4.1.1.48)	Chorismate: Intermediate for synthesis of Tryptophan, PAPA antibiotics, PABA, 3-hydroxyanthranilate and more., Tryptophan synthesis	K01609	trpC	indole-3-glycerol phosphate synthase [EC:4.1.1.48]	NA	lmo1630
1_520	993.341	5.70321	1.99207	2.86295	0.00419711	0.0403745	Unknown 243	NA	NA	K13922	pduP	propionaldehyde dehydrogenase [EC:1.2.1.87]	NA	lmo1165
1_529	3077.04	4.23866	1.30739	3.24208	0.00118661	0.0162612	Unknown 252	NA	NA	NA	NA	NA	NA	NA
1_531	857.495	6.4839	2.1017	3.08508	0.00203496	0.0241147	Unknown 254	NA	NA	K13919	pduD	propanediol dehydratase medium subunit [EC:4.2.1.28]	NA	lmo1154
1_532	1368.5	6.96567	1.78661	3.89881	9.67e-05	0.0020984	Unknown 255	NA	NA	K01699	pduC	propanediol dehydratase large subunit [EC:4.2.1.28]	NA	lmo1153
1_55	39.788	3.99341	1.24798	3.19991	0.00137472	0.0180331	fig|1639.8341.peg.56	Tryptophan synthase alpha chain (EC 4.2.1.20)	Auxin biosynthesis, Chorismate: Intermediate for synthesis of Tryptophan, PAPA antibiotics, PABA, 3-hydroxyanthranilate and more., Tryptophan synthesis	K01695	trpA	tryptophan synthase alpha chain [EC:4.2.1.20]	NA	lmo1627
1_642	12.0499	-17.9217	4.0221	-4.45581	8.36e-06	0.000288755	Unknown 328	NA	NA	K03636	moaD, cysO	sulfur-carrier protein	NA	lmo1045
1_648	69.1583	-6.24069	1.72968	-3.608	0.000308566	0.00573418	fig|1639.8341.peg.654	Molybdenum ABC transporter ATP-binding protein ModC	- none -	K02017	modC	molybdate transport system ATP-binding protein [EC:3.6.3.29]	NA	lmo1039
1_65	65.9741	-6.83661	2.04312	-3.34616	0.000819378	0.012108	fig|1639.8341.peg.66	drug resistance transporter, EmrB/QacA family	- none -	K18934	lmrS	MFS transporter, DHA2 family, multidrug resistance protein	NA	NA
1_656	19.5804	7.81931	2.25397	3.46912	0.000522157	0.00848245	Unknown 338	NA	NA	NA	NA	NA	NA	NA
1_688	27.6444	-6.62755	2.2252	-2.97841	0.00289751	0.0301169	Unknown 362	NA	NA	NA	NA	NA	NA	NA
1_690	741.955	4.42162	1.24879	3.54074	0.00039901	0.00695128	fig|1639.8341.peg.696	ATP-dependent Clp protease, ATP-binding subunit ClpE	- none -	K03697	clpE	ATP-dependent Clp protease ATP-binding subunit ClpE	clpE	lmo0997
1_692	279.02	-4.71275	1.65017	-2.85592	0.00429122	0.0407999	fig|1639.8341.peg.698	Putative membrane-bound acyltransferase YkrP	- none -	NA	NA	NA	NA	NA
1_693	438.303	-8.04731	1.71431	-4.6942	2.68e-06	0.000113196	fig|1639.8341.peg.699	hypothetical protein	- none -	NA	NA	NA	NA	NA
1_731	165.012	-4.17609	1.122	-3.722	0.000197654	0.00407433	Unknown 391	NA	NA	K02564	nagB, GNPDA	glucosamine-6-phosphate deaminase [EC:3.5.99.6]	NA	lmo0957,lmo2358
1_740	46.6703	4.30587	1.38227	3.11508	0.00183897	0.0223317	fig|1639.8341.peg.747	Transcriptional regulator, GntR family	- none -	K05799	pdhR	GntR family transcriptional regulator, transcriptional repressor for pyruvate dehydrogenase complex	NA	NA
1_774	5498.04	-4.55928	1.11223	-4.09923	4.15e-05	0.00108176	Unknown 421	NA	NA	K00135	gabD	succinate-semialdehyde dehydrogenase / glutarate-semialdehyde dehydrogenase [EC:1.2.1.16 1.2.1.79 1.2.1.20]	NA	lmo0913
1_783	293.97	-4.96424	1.08826	-4.56164	5.08e-06	0.000191546	Unknown 429	NA	NA	NA	NA	NA	NA	NA
1_788	76.7658	-6.44741	1.75041	-3.68337	0.000230175	0.00453166	Unknown 434	NA	NA	K03095	sprL	SprT-like protein	NA	lmo0899
1_794	155.373	-9.21906	2.16402	-4.26015	2.04e-05	0.000592034	Unknown 440	NA	NA	K04749	rsbV	anti-sigma B factor antagonist	rsbV	lmo0893
1_841	19.2049	-6.43706	2.11938	-3.03723	0.00238761	0.0267434	Unknown 482	NA	NA	K03703	uvrC	excinuclease ABC subunit C	NA	lmo1234
1_846	880.58	2.39161	0.806924	2.96386	0.00303805	0.0311276	Unknown 486	NA	NA	K01537	NA	NA	NA	lmo0841,lmo0818
1_86	2296.15	-2.41505	0.604324	-3.99628	6.43e-05	0.00148902	Unknown 16	NA	NA	K02986	RP-S4, rpsD	small subunit ribosomal protein S4	NA	lmo1596
1_87	79.8291	-3.1183	1.12192	-2.77943	0.00544552	0.0479064	Unknown 17	NA	NA	K08968	msrC	L-methionine (R)-S-oxide reductase [EC:1.8.4.14]	NA	lmo1595
2_117	599.191	2.54276	0.534687	4.7556	1.98e-06	8.98e-05	Unknown 518	NA	NA	K06901	pbuG	putative MFS transporter, AGZA family, xanthine/uracil permease	NA	lmo0573,lmo1845,lmo2254
2_120	724.272	3.02132	0.744551	4.0579	4.95e-05	0.00125217	Unknown 520	NA	NA	K02028	ABC.PA.A	polar amino acid transport system ATP-binding protein [EC:7.4.2.1]	NA	lmo1739
2_121	715.889	2.73265	0.858522	3.18297	0.00145774	0.0188202	Unknown 521	NA	NA	K02029;K02030	NA	NA	NA	NA
2_140	275.345	-8.33869	1.73024	-4.81937	1.44e-06	6.79e-05	Unknown 532	NA	NA	K13283	fieF	ferrous-iron efflux pump FieF	NA	NA
2_141	962.369	-4.04368	0.997231	-4.05491	5.02e-05	0.00125538	Unknown 533	NA	NA	K03741	arsC2, arsC	arsenate reductase (thioredoxin) [EC:1.20.4.4]	lmo2230	NA
2_158	154.302	-7.01036	2.30334	-3.04356	0.00233798	0.0265502	Unknown 538	NA	NA	K21481	mhuD, hmoB	heme oxygenase (mycobilin-producing) [EC:1.14.99.57]	NA	NA
2_165	472.018	3.06961	1.02389	2.99799	0.00271762	0.0289841	fig|1639.8341.peg.1042	Chaperone protein ClpB (ATP-dependent unfoldase)	- none -	K03695	clpB	ATP-dependent Clp protease ATP-binding subunit ClpB	clpB	lmo2206
2_186	248.699	12.9544	1.85322	6.9902	2.74e-12	4.53e-10	fig|1639.8341.peg.1063	Cell surface protein IsdA, transfers heme from hemoglobin to apo-IsdC	Heme, hemin uptake and utilization systems in GramPositives, Sortase	NA	NA	NA	svpA	NA
2_197	49.2972	-6.70867	2.34851	-2.85656	0.00428259	0.0407999	fig|1639.8341.peg.1074	GGDEF domain protein	- none -	K18967	dge1	diguanylate cyclase [EC:2.7.7.65]	NA	lmo2174
2_212	335.608	-5.79172	1.82544	-3.17278	0.00150986	0.0193911	fig|1639.8341.peg.1089	Myo-inositol 2-dehydrogenase (EC 1.1.1.18)	- none -	K16044	iolW	scyllo-inositol 2-dehydrogenase (NADP+) [EC:1.1.1.371]	NA	NA
2_214	3909.63	-3.5581	1.08514	-3.27892	0.00104205	0.0146905	fig|1639.8341.peg.1091	Alkyl sulfatase and related hydrolases, MBL-fold metallo-hydrolase superfamily	- none -	K01138	K01138	uncharacterized sulfatase [EC:3.1.6.-]	NA	NA
2_218	458.014	-2.76564	0.938753	-2.94608	0.00321828	0.0323543	fig|1639.8341.peg.1096	Flavodoxin	Flavodoxin	NA	NA	NA	NA	NA
2_219	91.6084	-3.49485	1.26508	-2.76256	0.00573503	0.0493615	fig|1639.8341.peg.1097	Putative thioredoxin	- none -	K03671	trxA	thioredoxin 1	NA	lmo1233,lmo2152
2_223	238.55	-3.10825	0.92263	-3.3689	0.000754686	0.0113573	Unknown 548	NA	NA	NA	NA	NA	NA	NA
2_228	51.1733	-6.54268	2.32675	-2.81193	0.00492447	0.0455838	Unknown 550	NA	NA	K01809	manA, MPI	mannose-6-phosphate isomerase [EC:5.3.1.8]	NA	lmo2110
2_236	49.9114	-18.3431	2.83945	-6.46008	1.05e-10	1.12e-08	fig|1639.8341.peg.1114	PTS system, IIC component	- none -	K02770	PTS-Fru-EIIC, fruA	PTS system, fructose-specific IIC component	NA	lmo0428,lmo0400,lmo2335,lmo2135,lmo2733,lmo0358
2_250	247.852	-5.28478	1.75516	-3.01099	0.00260396	0.0283889	fig|1639.8341.peg.1128	Maltose phosphorylase (EC 2.4.1.8)	- none -	K00691	mapA	maltose phosphorylase [EC:2.4.1.8]	NA	lmo2121
2_273	785.742	9.19223	1.70275	5.39845	6.72e-08	4.46e-06	fig|1639.8341.peg.1151	Putative transcriptional antiterminator, BglG family / PTS system, IIA component	- none -	K02821	PTS-Ula-EIIA, ulaC, sgaA	PTS system, ascorbate-specific IIA component [EC:2.7.1.194]	NA	lmo1973,lmo2651
2_296	52.0088	-6.84382	1.82092	-3.75844	0.000170977	0.0035543	fig|1639.8341.peg.1174	Ribosomal-protein-S18p-alanine acetyltransferase (EC 2.3.1.128)	- none -	K03789	rimI	[ribosomal protein S18]-alanine N-acetyltransferase [EC:2.3.1.266]	NA	lmo2076
2_304	1219.13	3.10876	1.10627	2.81013	0.0049521	0.0456673	fig|1639.8341.peg.1184	Heat shock protein 60 kDa family chaperone GroEL	- none -	K04077	groEL, HSPD1	chaperonin GroEL	groEL	lmo2068
2_308	111.263	-7.87852	2.47456	-3.18381	0.00145351	0.0188202	Unknown 577	NA	NA	K03282	mscL	large conductance mechanosensitive channel	NA	lmo2064
2_344	21.2988	-18.6185	2.24689	-8.28634	1.17e-16	4.09e-14	fig|1639.8341.peg.1223	Putative RNA-binding protein YlmH	- none -	NA	NA	NA	NA	NA
2_350	19.3765	9.5277	2.59134	3.67675	0.000236221	0.00459882	fig|1639.8341.peg.1229	Cysteine desulfurase (EC 2.8.1.7)	Alanine biosynthesis, CBSS-393130.3.peg.794, CBSS-84588.1.peg.1247, Iron-sulfur cluster assembly	K04487	iscS, NFS1	cysteine desulfurase [EC:2.8.1.7]	NA	lmo2022,lmo1593,lmo1513
2_356	30.0826	8.4955	2.38084	3.56828	0.000359327	0.0064811	fig|1639.8341.peg.1235	Cold shock protein of CSP family	- none -	K03704	cspA	cold shock protein (beta-ribbon, CspA family)	NA	lmo1364,lmo1879,lmo2016
2_383	402.465	4.14012	1.22773	3.37216	0.0007458	0.0112929	Unknown 593	NA	NA	K01703	leuC, IPMI-L	3-isopropylmalate/(R)-2-methylmalate dehydratase large subunit [EC:4.2.1.33 4.2.1.35]	NA	lmo1989
2_384	471.287	3.48069	1.17979	2.95027	0.00317494	0.0321463	Unknown 594	NA	NA	K00052	leuB, IMDH	3-isopropylmalate dehydrogenase [EC:1.1.1.85]	NA	lmo1988
2_385	283.996	4.20056	1.30667	3.21471	0.00130575	0.0176333	Unknown 595	NA	NA	K01649	leuA, IMS	2-isopropylmalate synthase [EC:2.3.3.13]	NA	lmo1987
2_387	413.087	4.77353	1.21738	3.92115	8.81e-05	0.00194756	Unknown 597	NA	NA	K01653	S, ilvH, ilvN	acetolactate synthase I/III small subunit [EC:2.2.1.6]	NA	lmo1985
2_41	167.925	-6.06725	1.9255	-3.15099	0.00162716	0.0203645	fig|1639.8341.peg.916	Protein gp41 [Bacteriophage A118]	- none -	NA	NA	NA	NA	NA
2_411	466.656	2.82836	0.615513	4.59513	4.32e-06	0.000171112	Unknown 605	NA	NA	K21567	fnr	ferredoxin/flavodoxin---NADP+ reductase [EC:1.18.1.2 1.19.1.1]	NA	lmo2390,lmo1961
2_42	247.274	-4.71157	1.6153	-2.91684	0.00353595	0.0351161	Unknown 506	NA	NA	NA	NA	NA	NA	NA
2_455	2074.8	-3.00648	1.05547	-2.84846	0.00439309	0.0414471	Unknown 608	NA	NA	K00656	pflD	formate C-acetyltransferase [EC:2.3.1.54]	NA	lmo1406,lmo1917
2_488	576.77	3.85608	0.849352	4.54003	5.62e-06	0.000209051	fig|1639.8341.peg.1369	Xanthine phosphoribosyltransferase (EC 2.4.2.22)	Purine conversions, Xanthine Metabolism in Bacteria	K03816	xpt	xanthine phosphoribosyltransferase [EC:2.4.2.22]	NA	lmo1885
2_489	472.602	3.21204	1.00619	3.19227	0.00141161	0.0184185	fig|1639.8341.peg.1370	Xanthine permease	Purine Utilization, Xanthine Metabolism in Bacteria	K16169	pbuX	xanthine permease	NA	lmo1884
2_5	636.17	-6.87203	1.23214	-5.57733	2.44e-08	1.82e-06	fig|1639.8341.peg.878	Rrf2 family transcriptional regulator	Rrf2 family transcriptional regulators	K13643	iscR	Rrf2 family transcriptional regulator, iron-sulfur cluster assembly transcription factor	NA	NA
2_524	937.963	4.04952	0.644518	6.28302	3.32e-10	3.39e-08	fig|1639.8341.peg.1405	Manganese ABC transporter, ATP-binding protein SitB	- none -	K19973	mntA	manganese/zinc transport system ATP-binding protein [EC:3.6.3.35]	NA	lmo1849
2_525	4419.65	4.63453	0.705756	6.56675	5.14e-11	6.01e-09	fig|1639.8341.peg.1406	Manganese ABC transporter, inner membrane permease protein SitD	- none -	K19976	mntB	manganese/zinc transport system permease protein	NA	lmo1848
2_526	3683.96	4.64905	0.582797	7.97713	1.5e-15	4.59e-13	fig|1639.8341.peg.1407	Manganese ABC transporter, periplasmic-binding protein SitA	- none -	K19975	mntC	manganese/zinc transport system substrate-binding protein	lpeA	lmo1847
2_533	203.781	-4.9959	1.29373	-3.86161	0.000112643	0.00240272	fig|1639.8341.peg.1414	Pyrimidine operon regulatory protein PyrR	De Novo Pyrimidine Synthesis	K02825	pyrR	pyrimidine operon attenuation protein / uracil phosphoribosyltransferase [EC:2.4.2.9]	NA	lmo1840
2_534	2730.33	-7.83885	1.2635	-6.20406	5.5e-10	5.4e-08	fig|1639.8341.peg.1415	Uracil permease @ Uracil:proton symporter UraA	De Novo Pyrimidine Synthesis	K02824	pyrP, uraA	uracil permease	NA	lmo1839
2_535	460.25	-10.3413	2.60259	-3.97345	7.08e-05	0.00160897	fig|1639.8341.peg.1416	Aspartate carbamoyltransferase (EC 2.1.3.2)	De Novo Pyrimidine Synthesis	K00609	pyrB, PYR2	aspartate carbamoyltransferase catalytic subunit [EC:2.1.3.2]	NA	lmo1838
2_536	2724.81	-10.7186	1.34877	-7.94696	1.91e-15	5.21e-13	fig|1639.8341.peg.1417	Dihydroorotase (EC 3.5.2.3)	De Novo Pyrimidine Synthesis	K01465	URA4, pyrC	dihydroorotase [EC:3.5.2.3]	NA	lmo1837
2_537	2843.06	-8.05127	1.04857	-7.67832	1.61e-14	3.59e-12	fig|1639.8341.peg.1418	Carbamoyl-phosphate synthase small chain (EC 6.3.5.5)	De Novo Pyrimidine Synthesis	K01956	carA, CPA1	carbamoyl-phosphate synthase small subunit [EC:6.3.5.5]	NA	lmo1836
2_538	10034.6	-9.00887	0.896045	-10.054	8.82e-24	7.21e-21	fig|1639.8341.peg.1419	Carbamoyl-phosphate synthase large chain (EC 6.3.5.5)	De Novo Pyrimidine Synthesis	K01955	carB, CPA2	carbamoyl-phosphate synthase large subunit [EC:6.3.5.5]	NA	lmo1835
2_539	8086.06	-6.89659	0.92967	-7.41832	1.19e-13	2.42e-11	fig|1639.8341.peg.1420	Dihydroorotate dehydrogenase (NAD(+)), electron transfer subunit (EC 1.3.1.14)	- none -	K02823	pyrDII	dihydroorotate dehydrogenase electron transfer subunit	NA	lmo1834
2_540	9063.2	-7.43511	0.873304	-8.51378	1.68e-17	6.88e-15	fig|1639.8341.peg.1421	Dihydroorotate dehydrogenase (NAD(+)), catalytic subunit (EC 1.3.1.14)	- none -	K17828	pyrDI	dihydroorotate dehydrogenase (NAD+) catalytic subunit [EC:1.3.1.14]	NA	lmo1833
2_541	1463.96	-9.81744	1.42317	-6.89827	5.26e-12	7.6e-10	fig|1639.8341.peg.1422	Orotidine 5'-phosphate decarboxylase (EC 4.1.1.23)	De Novo Pyrimidine Synthesis	K01591	pyrF	orotidine-5'-phosphate decarboxylase [EC:4.1.1.23]	NA	lmo1832
2_542	883.242	-6.03304	1.40553	-4.29237	1.77e-05	0.000535345	fig|1639.8341.peg.1423	Orotate phosphoribosyltransferase (EC 2.4.2.10)	De Novo Pyrimidine Synthesis	K00762	pyrE	orotate phosphoribosyltransferase [EC:2.4.2.10]	NA	lmo1831
2_580	64.5426	-3.49958	1.22444	-2.85811	0.00426172	0.0407999	fig|1639.8341.peg.1462	16S rRNA processing protein RimM	KH domain RNA binding protein YlqC	K02860	rimM	16S rRNA processing protein RimM	NA	lmo1793
2_591	557.643	-2.23595	0.648933	-3.44557	0.000569852	0.00904131	fig|1639.8341.peg.1473	LSU ribosomal protein L20p	Mycobacterium virulence operon involved in protein synthesis (LSU ribosomal proteins), Ribosome LSU bacterial	K02887	RP-L20, MRPL20, rplT	large subunit ribosomal protein L20	NA	lmo1783
2_6	3605.62	-7.61827	0.733485	-10.3864	2.86e-25	3.51e-22	fig|1639.8341.peg.879	hypothetical protein	- none -	K01421	yhgE	putative membrane protein	NA	lmo2360,lmo0444,lmo0650
2_73	1488.9	-2.33556	0.846243	-2.75991	0.00578165	0.049416	fig|1639.8341.peg.949	Minor capsid protein [Bacteriophage A118] / Phage minor capsid protein	Phage capsid proteins	NA	NA	NA	NA	NA
2_80	699.449	-19.5594	1.96139	-9.97218	2.02e-23	1.24e-20	fig|1639.8341.peg.956	Phage major tail shaft protein	Phage tail proteins, Phage tail proteins 2	NA	NA	NA	NA	NA
2_81	366.404	-18.3296	2.01314	-9.10499	8.63e-20	4.23e-17	fig|1639.8341.peg.957	Protein gp13 [Bacteriophage A118]	- none -	NA	NA	NA	NA	NA
2_87	305.79	-5.55876	1.81576	-3.0614	0.00220304	0.0254909	fig|1639.8341.peg.963	Putative tail or base plate protein gp19 [Bacteriophage A118]	- none -	NA	NA	NA	NA	NA
2_88	259.157	-4.84762	1.61971	-2.99289	0.00276352	0.029094	fig|1639.8341.peg.964	Putative long tail fibre [Bacteriophage A118]	- none -	NA	NA	NA	NA	NA
3_1	1506.67	2.43311	0.702157	3.4652	0.000529846	0.00855073	Unknown 637	NA	NA	K03324	yjbB	phosphate:Na+ symporter	NA	lmo0826
3_101	1988.81	-2.19289	0.792478	-2.76714	0.0056551	0.0490175	Unknown 713	NA	NA	K03406	mcp	methyl-accepting chemotaxis protein	NA	lmo0723
3_108	623.093	-4.87467	1.15511	-4.22008	2.44e-05	0.00068859	Unknown 719	NA	NA	K02412	fliI	flagellum-specific ATP synthase [EC:3.6.3.50]	NA	lmo0716
3_109	245.714	-7.59392	1.48418	-5.11657	3.11e-07	1.73e-05	Unknown 720	NA	NA	K02411	fliH	flagellar assembly protein FliH	NA	lmo0715
3_110	170.726	-4.26552	1.15649	-3.68832	0.000225744	0.00450202	Unknown 721	NA	NA	K02410	fliG	flagellar motor switch protein FliG	NA	lmo0714
3_111	160.297	-3.80828	1.11559	-3.41368	0.000640914	0.0099038	Unknown 722	NA	NA	K02409	fliF	flagellar M-ring protein FliF	NA	lmo0713
3_112	140.564	-4.59628	1.49941	-3.06539	0.00217388	0.0253929	Unknown 723	NA	NA	K02408	fliE	flagellar hook-basal body complex protein FliE	NA	lmo0712
3_113	265.818	-9.17056	2.06415	-4.44279	8.88e-06	0.000302542	Unknown 724	NA	NA	K02388	flgC	flagellar basal-body rod protein FlgC	flgC	lmo0711
3_117	314.659	-4.45102	1.0937	-4.06968	4.71e-05	0.00120952	Unknown 728	NA	NA	K02407	fliD	flagellar hook-associated protein 2	NA	lmo0707
3_118	162.722	-9.34553	1.949	-4.79503	1.63e-06	7.53e-05	Unknown 729	NA	NA	K02397	flgL	flagellar hook-associated protein 3 FlgL	NA	lmo0706
3_119	275.647	-4.31525	1.01999	-4.23067	2.33e-05	0.000664577	Unknown 730	NA	NA	K02396	flgK	flagellar hook-associated protein 1 FlgK	NA	lmo0705
3_122	88.5261	-4.82585	1.54308	-3.1274	0.00176358	0.0217389	Unknown 733	NA	NA	NA	NA	NA	NA	NA
3_124	450.872	-5.22304	1.53023	-3.41324	0.00064195	0.0099038	Unknown 735	NA	NA	K02417	fliNY, fliN	flagellar motor switch protein FliN/FliY	NA	lmo0693,lmo0700,lmo0698
3_125	393.58	-3.87868	0.803524	-4.82709	1.39e-06	6.66e-05	Unknown 736	NA	NA	K02416	fliM	flagellar motor switch protein FliM	NA	lmo0699
3_127	210.731	-3.54218	1.08804	-3.25555	0.00113172	0.0156842	Unknown 738	NA	NA	K02390	flgE	flagellar hook protein FlgE	flgE	lmo0697
3_129	201.269	-6.07635	1.16888	-5.19845	2.01e-07	1.2e-05	Unknown 740	NA	NA	NA	NA	NA	NA	NA
3_130	24.6727	-6.19837	2.16259	-2.86618	0.00415457	0.0403745	Unknown 741	NA	NA	NA	NA	NA	NA	NA
3_131	28.5064	-6.54699	2.33364	-2.80549	0.00502408	0.0458144	Unknown 742	NA	NA	K02417	fliNY, fliN	flagellar motor switch protein FliN/FliY	NA	lmo0693,lmo0700,lmo0698
3_132	836.757	-6.49255	0.825983	-7.8604	3.83e-15	9.39e-13	Unknown 743	NA	NA	K03407	cheA	two-component system, chemotaxis family, sensor kinase CheA [EC:2.7.13.3]	NA	lmo0692
3_134	2944.33	-5.12667	0.791491	-6.47723	9.34e-11	1.04e-08	Unknown 745	NA	NA	K02406	fliC	flagellin	flaA	lmo0690
3_136	300.478	-3.37086	1.05189	-3.20458	0.00135259	0.0178382	Unknown 747	NA	NA	K12984	waaE, kdtX	(heptosyl)LPS beta-1,4-glucosyltransferase [EC:2.4.1.-]	gmaR	NA
3_146	99.5557	-5.37282	1.72137	-3.12125	0.00180083	0.0220872	Unknown 757	NA	NA	K02421	fliR	flagellar biosynthetic protein FliR	NA	lmo0678
3_147	1056.93	-5.05098	1.1859	-4.25921	2.05e-05	0.000592034	Unknown 758	NA	NA	K02420	fliQ	flagellar biosynthetic protein FliQ	NA	lmo0677
3_148	1164.54	-4.29172	0.721962	-5.94453	2.77e-09	2.43e-07	Unknown 759	NA	NA	K02419	fliP	flagellar biosynthetic protein FliP	NA	lmo0676
3_150	406.087	-4.34053	1.30754	-3.31962	0.000901415	0.0130838	fig|1639.8341.peg.1633	hypothetical protein	- none -	NA	NA	NA	mogR	NA
3_17	386.306	-3.17637	0.788689	-4.0274	5.64e-05	0.0013834	Unknown 651	NA	NA	K11069	potD	spermidine/putrescine transport system substrate-binding protein	NA	lmo0810
3_174	218.361	-4.29225	1.07188	-4.00441	6.22e-05	0.00148375	Unknown 776	NA	NA	K11476	K11476, gntR	GntR family transcriptional regulator, gluconate operon transcriptional repressor	NA	NA
3_177	332.117	-6.08241	1.69217	-3.59444	0.000325094	0.00597309	Unknown 779	NA	NA	K03284	corA	magnesium transporter	NA	lmo1064,lmo0648
3_178	504.631	-3.73155	1.31137	-2.84554	0.0044336	0.04151	fig|1639.8341.peg.1664	hypothetical protein	- none -	NA	NA	NA	NA	NA
3_18	636.233	-3.21343	0.486809	-6.601	4.08e-11	5.01e-09	Unknown 652	NA	NA	K11070	potC	spermidine/putrescine transport system permease protein	NA	lmo0809
3_183	124.815	-7.40986	1.7592	-4.21205	2.53e-05	0.000697484	Unknown 783	NA	NA	NA	NA	NA	NA	NA
3_184	518.89	-4.70743	1.15707	-4.06841	4.73e-05	0.00120952	Unknown 784	NA	NA	K01534	zntA	Cd2+/Zn2+-exporting ATPase [EC:3.6.3.3 3.6.3.5]	NA	lmo1100,lmo0641
3_19	374.473	-3.61836	1.0208	-3.54465	0.000393137	0.00693788	Unknown 653	NA	NA	K11071	potB	spermidine/putrescine transport system permease protein	NA	lmo0808
3_20	385.934	-3.5833	1.0041	-3.56867	0.000358797	0.0064811	Unknown 654	NA	NA	K11072	potA	spermidine/putrescine transport system ATP-binding protein [EC:3.6.3.31]	NA	lmo0807
3_214	58.7951	-5.81928	2.04655	-2.84346	0.00446261	0.0416228	Unknown 808	NA	NA	K00001	adh	alcohol dehydrogenase [EC:1.1.1.1]	NA	NA
3_217	1905.16	-5.61581	1.02244	-5.49254	3.96e-08	2.78e-06	fig|1639.8341.peg.1703	Internalin-like protein (LPXTG motif) Lmo0610 homolog	Listeria surface proteins: Internalin-like proteins	NA	NA	NA	NA	NA
3_235	450.145	-2.73616	0.642318	-4.25982	2.05e-05	0.000592034	Unknown 820	NA	NA	NA	NA	NA	NA	NA
3_236	718.194	-3.2379	1.0799	-2.99835	0.00271448	0.0289841	Unknown 821	NA	NA	K12343	SRD5A1	3-oxo-5-alpha-steroid 4-dehydrogenase 1 [EC:1.3.1.22]	NA	NA
3_238	81.6999	-7.58405	1.89645	-3.99908	6.36e-05	0.00148902	Unknown 823	NA	NA	NA	NA	NA	NA	NA
3_254	428.119	3.51586	1.23171	2.85445	0.00431113	0.0408309	fig|1639.8341.peg.1740	Hypoxanthine/guanine permease PbuG	Xanthine Metabolism in Bacteria	K06901	pbuG	putative MFS transporter, AGZA family, xanthine/uracil permease	NA	lmo0573,lmo1845,lmo2254
3_260	350.179	3.60642	1.24732	2.89134	0.00383602	0.0377902	fig|1639.8341.peg.1746	Histidinol dehydrogenase (EC 1.1.1.23)	Histidine Biosynthesis	K00013	hisD	histidinol dehydrogenase [EC:1.1.1.23]	NA	lmo0567
3_261	246.404	3.48417	1.25186	2.7832	0.00538254	0.0479064	fig|1639.8341.peg.1747	Imidazoleglycerol-phosphate dehydratase (EC 4.2.1.19)	Histidine Biosynthesis	K01693	hisB	imidazoleglycerol-phosphate dehydratase [EC:4.2.1.19]	NA	lmo0566
3_262	500.11	2.7405	0.913822	2.99894	0.00270922	0.0289841	fig|1639.8341.peg.1748	Imidazole glycerol phosphate synthase amidotransferase subunit HisH	- none -	K02501	hisH	imidazole glycerol-phosphate synthase subunit HisH [EC:4.3.2.10]	NA	lmo0565
3_263	355.815	2.14223	0.773525	2.76944	0.00561535	0.0490175	fig|1639.8341.peg.1749	Phosphoribosylformimino-5-aminoimidazole carboxamide ribotide isomerase (EC 5.3.1.16)	Chorismate: Intermediate for synthesis of Tryptophan, PAPA antibiotics, PABA, 3-hydroxyanthranilate and more., Histidine Biosynthesis	K01814	hisA	phosphoribosylformimino-5-aminoimidazole carboxamide ribotide isomerase [EC:5.3.1.16]	NA	lmo0564
3_267	742.46	2.61879	0.94874	2.76028	0.0057751	0.049416	fig|1639.8341.peg.1753	NADP-specific glutamate dehydrogenase (EC 1.4.1.4)	Arginine and Ornithine Degradation, Glutamate dehydrogenases, Glutamine, Glutamate, Aspartate and Asparagine Biosynthesis, Proline Synthesis	K00262	gdhA	glutamate dehydrogenase (NADP+) [EC:1.4.1.4]	NA	lmo0560
3_270	65.8627	-5.53191	2.00104	-2.76452	0.00570063	0.0492382	Unknown 838	NA	NA	K02226	cobC, phpB	alpha-ribazole phosphatase [EC:3.1.3.73]	NA	lmo1149
3_286	311.214	4.39024	1.02262	4.29312	1.76e-05	0.000535345	fig|1639.8341.peg.1772	ABC transporter, substrate-binding protein (cluster 8, B12/iron complex)	- none -	K02016	ABC.FEV.S	iron complex transport system substrate-binding protein	NA	lmo2431,lmo1073,lmo0541
3_288	2482.24	-3.44855	0.786918	-4.38236	1.17e-05	0.000378932	fig|1639.8341.peg.1774	Tagatose 1,6-bisphosphate aldolase (EC 4.1.2.40)	- none -	K01635	lacD	tagatose 1,6-diphosphate aldolase [EC:4.1.2.40]	NA	lmo0539
3_295	112.347	-6.38621	1.61516	-3.95393	7.69e-05	0.0017144	Unknown 853	NA	NA	K02191	cbiT	cobalt-precorrin-6B (C15)-methyltransferase [EC:2.1.1.196]	NA	lmo1196
3_305	72.9556	-4.58471	1.47986	-3.09807	0.00194789	0.0233081	Unknown 861	NA	NA	K03481	glvR	RpiR family transcriptional regulator, glv operon transcriptional regulator	NA	NA
3_31	428.516	-4.46224	1.48049	-3.01403	0.00257802	0.0283582	fig|1639.8341.peg.1510	YceI like family protein	- none -	NA	NA	NA	NA	NA
3_315	83.9254	-3.75912	1.35195	-2.78052	0.00542716	0.0479064	fig|1639.8341.peg.1801	hypothetical protein	- none -	NA	NA	NA	NA	NA
3_33	628.639	-6.00584	1.05418	-5.69719	1.22e-08	9.34e-07	fig|1639.8341.peg.1512	Rrf2-linked NADH-flavin reductase	- none -	K07118	K07118	uncharacterized protein	NA	lmo0794
3_330	117.799	-4.04259	1.11153	-3.63697	0.00027586	0.00516553	fig|1639.8341.peg.1816	Glycosyl transferase	- none -	K09809	tagF	CDP-glycerol glycerophosphotransferase [EC:2.7.8.12]	NA	NA
3_334	37.3873	-5.0814	1.81535	-2.79912	0.00512414	0.0464346	fig|1639.8341.peg.1820	hydrolase, CocE/NonD family	- none -	K06978	K06978	uncharacterized protein	NA	lmo0493,lmo2755
3_342	178.75	2.33467	0.835421	2.79461	0.0051963	0.0468371	Unknown 888	NA	NA	NA	NA	NA	NA	NA
3_346	1647.8	-4.57778	1.36571	-3.35194	0.000802466	0.01193	Unknown 892	NA	NA	K10254	ohyA, sph	oleate hydratase [EC:4.2.1.53]	NA	lmo0481
3_352	15.4636	-18.7014	2.78447	-6.71631	1.86e-11	2.41e-09	Unknown 897	NA	NA	NA	NA	NA	NA	NA
3_37	117.033	-3.67566	1.08409	-3.39055	0.000697526	0.0106939	fig|1639.8341.peg.1516	Cys-tRNA(Pro) deacylase YbaK	tRNA aminoacylation, Pro	K03976	ybaK, ebsC	Cys-tRNA(Pro)/Cys-tRNA(Cys) deacylase [EC:3.1.1.-]	NA	lmo0790
3_377	18.0752	-18.1406	3.08813	-5.87431	4.25e-09	3.59e-07	fig|1639.8341.peg.1868	hypothetical protein	- none -	NA	NA	NA	NA	NA
3_390	973.88	-5.70218	1.32068	-4.3176	1.58e-05	0.000496058	fig|1639.8341.peg.1881	Siderophore/Surfactin synthetase related protein	- none -	NA	NA	NA	NA	NA
3_396	5638.09	-2.2931	0.805498	-2.84681	0.00441591	0.0415028	Unknown 932	NA	NA	K13730	inlA	internalin A	inlA	lmo0433
3_4	538.101	-4.49492	0.643142	-6.98901	2.77e-12	4.53e-10	Unknown 640	NA	NA	K06221	dkgA	2,5-diketo-D-gluconate reductase A [EC:1.1.1.346]	NA	NA
3_401	201.985	6.57264	2.16308	3.03855	0.0023772	0.0267434	Unknown 936	NA	NA	K02770	PTS-Fru-EIIC, fruA	PTS system, fructose-specific IIC component	NA	lmo0428,lmo0400,lmo2335,lmo2135,lmo2733,lmo0358
3_405	10.0665	-17.737	3.02368	-5.86604	4.46e-09	3.64e-07	fig|1639.8341.peg.1896	Sugar:proton symporter	- none -	K05340	glcU	glucose uptake protein	NA	lmo0169,lmo0424
3_424	723.462	-2.33157	0.706663	-3.29941	0.000968897	0.013818	Unknown 950	NA	NA	K03306	TC.PIT	inorganic phosphate transporter, PiT family	NA	lmo2249,lmo0405
3_429	3870.06	8.4232	1.83291	4.59552	4.32e-06	0.000171112	Unknown 955	NA	NA	K02770	PTS-Fru-EIIC, fruA	PTS system, fructose-specific IIC component	lmo0400	lmo0428,lmo0400,lmo2335,lmo2135,lmo2733,lmo0358
3_43	446.307	-7.58844	1.74308	-4.35345	1.34e-05	0.000426914	fig|1639.8341.peg.1522	PTS system, mannose-specific IIA component (EC 2.7.1.191)	- none -	K02793	PTS-Man-EIIA, manX	PTS system, mannose-specific IIA component [EC:2.7.1.191]	lmo0784	lmo0784,lmo1997,lmo0021
3_438	21.4139	-6.19398	2.01655	-3.07157	0.00212935	0.025053	Unknown 963	NA	NA	K07403	nfeD	membrane-bound serine protease (ClpP class)	NA	NA
3_44	466.976	-9.24936	1.68791	-5.47975	4.26e-08	2.9e-06	fig|1639.8341.peg.1523	PTS system, mannose-specific IIA component (EC 2.7.1.191) / PTS system, mannose-specific IIB component (EC 2.7.1.191)	- none -	K02794	PTS-Man-EIIB, manX	PTS system, mannose-specific IIB component [EC:2.7.1.191]	lmo0783	lmo0096
3_443	81.032	-18.7859	2.73942	-6.85763	7e-12	9.54e-10	Unknown 967	NA	NA	K03336	iolD	3D-(3,5/4)-trihydroxycyclohexane-1,2-dione acylhydrolase (decyclizing) [EC:3.7.1.22]	NA	lmo0386
3_447	26.7269	-5.94788	2.03102	-2.92852	0.00340583	0.0341	fig|1639.8341.peg.1938	Transcriptional repressor of the myo-inositol catabolic operon DeoR family	- none -	K06608	iolR	DeoR family transcriptional regulator, myo-inositol catabolism operon repressor	NA	lmo0382
3_45	4088.1	-4.3204	0.718715	-6.01129	1.84e-09	1.74e-07	fig|1639.8341.peg.1524	PTS system, mannose-specific IIC component	- none -	K02795	PTS-Man-EIIC, manY	PTS system, mannose-specific IIC component	lmo0782	lmo0097,lmo0782,lmo0023
3_453	133.651	-6.07672	1.96806	-3.08766	0.00201736	0.0240223	Unknown 976	NA	NA	NA	NA	NA	NA	NA
3_46	5671.93	-3.19226	0.672267	-4.7485	2.05e-06	8.98e-05	fig|1639.8341.peg.1525	PTS system, mannose-specific IID component	- none -	K02796	PTS-Man-EIID, manZ	PTS system, mannose-specific IID component	lmo0781	lmo0098,lmo0781,lmo0024
3_463	159.46	5.46417	1.5442	3.53851	0.000402398	0.00695128	Unknown 984	NA	NA	K16301	efeB	deferrochelatase/peroxidase EfeB [EC:1.11.1.-]	NA	lmo0367
3_469	141.578	5.07039	1.02019	4.97003	6.69e-07	3.35e-05	fig|1639.8341.peg.1960	Twin-arginine translocation protein TatCy	- none -	K03118	tatC	sec-independent protein translocase protein TatC	NA	lmo0361
3_66	107.125	-6.76301	1.9299	-3.50433	0.000457764	0.00769107	Unknown 681	NA	NA	NA	NA	NA	NA	NA
3_7	170.035	-2.73057	0.850378	-3.21101	0.00132269	0.0177298	Unknown 642	NA	NA	K06977	K06977	uncharacterized protein	NA	NA
3_8	415.035	-2.33339	0.712841	-3.27337	0.00106273	0.0148964	Unknown 643	NA	NA	NA	NA	NA	NA	NA
3_82	8.41657	-15.4456	3.84189	-4.02033	5.81e-05	0.00141151	Unknown 697	NA	NA	NA	NA	NA	NA	NA
3_88	71.5175	-5.0957	1.82895	-2.78613	0.00533412	0.047754	Unknown 702	NA	NA	NA	NA	NA	NA	NA
3_93	48.2825	-6.31993	2.06712	-3.05735	0.00223303	0.0256867	Unknown 706	NA	NA	NA	NA	NA	NA	NA
3_94	464.595	2.03452	0.557705	3.64803	0.000264261	0.0049864	Unknown 707	NA	NA	NA	NA	NA	NA	NA
4_104	24.9958	-18.5387	3.32741	-5.57153	2.53e-08	1.82e-06	Unknown 1095	NA	NA	K21493	yxiD	toxin YxiD [EC:3.1.-.-]	NA	NA
4_151	744.723	-4.84148	1.15253	-4.20075	2.66e-05	0.000725096	fig|1639.8341.peg.2147	hypothetical protein	- none -	NA	NA	NA	NA	NA
4_16	119.392	-3.97811	1.41638	-2.80864	0.0049751	0.0457075	Unknown 1018	NA	NA	K07464	cas4	CRISPR-associated exonuclease Cas4 [EC:3.1.12.1]	NA	NA
4_198	218.047	2.67308	0.878673	3.04218	0.00234872	0.0265502	Unknown 1160	NA	NA	K07078	K07078	uncharacterized protein	NA	lmo2829
4_20	55.9265	-7.49379	1.8749	-3.99689	6.42e-05	0.00148902	Unknown 1021	NA	NA	K09815	znuA	zinc transport system substrate-binding protein	NA	lmo0153,lmo1671
4_237	129.008	-3.04632	1.05762	-2.88036	0.00397221	0.0389325	fig|1639.8341.peg.2235	Chromosome (plasmid) partitioning protein ParB	- none -	K03497	parB, spo0J	chromosome partitioning protein, ParB family	NA	lmo2790,lmo2794
4_266	354.983	17.5056	2.92808	5.97852	2.25e-09	2.05e-07	Unknown 1169	NA	NA	K02760	PTS-Cel-EIIB, celA, chbB	PTS system, cellobiose-specific IIB component [EC:2.7.1.196 2.7.1.205]	NA	lmo0875,lmo0914,lmo1095,lmo1720,lmo2373,lmo2683,lmo2762,lmo2782,lmo0374,lmo0299
4_281	207.838	-4.53675	1.39552	-3.25093	0.00115028	0.0158518	fig|1639.8341.peg.2281	general stress protein 26	- none -	NA	NA	NA	NA	NA
4_289	16.4063	-16.0828	3.08039	-5.22103	1.78e-07	1.12e-05	fig|1639.8341.peg.2289	hypothetical protein	- none -	NA	NA	NA	NA	NA
4_296	204.85	-4.36355	1.45941	-2.98994	0.00279029	0.0291258	Unknown 1180	NA	NA	K02768;K02769;K02770	NA	NA	NA	NA
4_3	1817.02	-4.15066	0.992712	-4.18113	2.9e-05	0.000781901	Unknown 1007	NA	NA	NA	NA	NA	NA	NA
4_309	914.008	3.01922	0.867662	3.47972	0.000501934	0.00830063	Unknown 1186	NA	NA	K01895	ACSS, acs	acetyl-CoA synthetase [EC:6.2.1.1]	NA	lmo2720
4_332	741.125	-5.11514	1.14056	-4.48474	7.3e-06	0.000259526	Unknown 1191	NA	NA	K05881	dhaM	phosphoenolpyruvate---glycerone phosphotransferase subunit DhaM [EC:2.7.1.121]	NA	lmo0351,lmo2697
4_333	1239.7	-3.53854	1.02771	-3.44315	0.000574987	0.00904131	Unknown 1192	NA	NA	K05879	dhaL	phosphoenolpyruvate---glycerone phosphotransferase subunit DhaL [EC:2.7.1.121]	NA	lmo0347,lmo2696
4_348	199.845	-5.23175	1.7373	-3.01143	0.00260023	0.0283889	Unknown 1197	NA	NA	K02760	PTS-Cel-EIIB, celA, chbB	PTS system, cellobiose-specific IIB component [EC:2.7.1.196 2.7.1.205]	NA	lmo0875,lmo0914,lmo1095,lmo1720,lmo2373,lmo2683,lmo2762,lmo2782,lmo0374,lmo0299
4_362	657.123	-4.7155	1.3274	-3.55244	0.00038168	0.00683402	fig|1639.8341.peg.2362	Uncharacterized DUF1113 membrane protein family	- none -	NA	NA	NA	NA	NA
4_367	6469.81	4.78785	1.1364	4.21317	2.52e-05	0.000697484	fig|1639.8341.peg.2367	Sorbitol dehydrogenase homologue (EC:1.1.1.14)	- none -	K00008	SORD, gutB	L-iditol 2-dehydrogenase [EC:1.1.1.14]	NA	lmo2663,lmo2664,lmo0506
4_368	4904.06	4.11175	1.12055	3.66942	0.000243101	0.0046588	fig|1639.8341.peg.2368	Galactitol-1-phosphate 5-dehydrogenase (EC 1.1.1.251)	- none -	K00008	SORD, gutB	L-iditol 2-dehydrogenase [EC:1.1.1.14]	NA	lmo2663,lmo2664,lmo0506
4_374	517.944	2.22018	0.741342	2.99481	0.00274612	0.029094	fig|1639.8341.peg.2374	Deoxyguanosinetriphosphate triphosphohydrolase (EC 3.1.5.1)	- none -	K01129	dgt	dGTPase [EC:3.1.5.1]	NA	lmo2657
4_383	78.6062	7.29425	2.43877	2.99096	0.00278103	0.0291258	fig|1639.8341.peg.2383	phosphotriesterase family protein	- none -	K07048	PTER, php	phosphotriesterase-related protein	NA	NA
4_385	328.511	6.30537	2.08131	3.02952	0.00244941	0.0273109	fig|1639.8341.peg.2385	Protein of unknown function DUF1341	- none -	K17463	dgaF	2-dehydro-3-deoxy-phosphogluconate aldolase [EC:4.1.2.14]	NA	NA
4_428	372.645	-2.59682	0.803054	-3.23368	0.00122208	0.0166542	Unknown 1208	NA	NA	K01426	amiE	amidase [EC:3.5.1.4]	NA	lmo0849
4_429	386.748	-8.61941	1.71252	-5.03317	4.82e-07	2.57e-05	Unknown 1209	NA	NA	K07507	mgtC	putative Mg2+ transporter-C (MgtC) family protein	NA	lmo2602
4_46	1766.59	-4.01026	0.909883	-4.40745	1.05e-05	0.000346719	Unknown 1044	NA	NA	NA	NA	NA	NA	NA
4_49	279.998	-7.09962	1.79096	-3.96414	7.37e-05	0.00165773	Unknown 1047	NA	NA	NA	NA	NA	NA	NA
4_50	522.34	-2.7576	0.921236	-2.99337	0.00275912	0.029094	Unknown 1048	NA	NA	NA	NA	NA	NA	NA
4_51	6583.1	-2.55098	0.810319	-3.14811	0.00164328	0.0204617	Unknown 1049	NA	NA	NA	NA	NA	NA	NA
4_53	663.277	-5.45684	1.95334	-2.79359	0.00521261	0.0468371	Unknown 1051	NA	NA	NA	NA	NA	NA	NA
4_54	403.001	-4.6888	1.27325	-3.68254	0.000230924	0.00453166	Unknown 1052	NA	NA	NA	NA	NA	NA	NA
4_55	157.263	-20.3301	2.92385	-6.9532	3.57e-12	5.47e-10	Unknown 1053	NA	NA	NA	NA	NA	NA	NA
4_63	99.8894	4.19807	1.45794	2.87945	0.00398371	0.0389325	Unknown 1059	NA	NA	K02854	rhaR	AraC family transcriptional regulator, L-rhamnose operon transcriptional activator RhaR	NA	NA
5_11	446.006	-2.5051	0.827918	-3.02578	0.00247992	0.027526	fig|1639.8341.peg.2453	LSU ribosomal protein L31p @ LSU ribosomal protein L31p, zinc-independent	Ribosome LSU bacterial, Ribosome LSU bacterial	K02909	RP-L31, rpmE	large subunit ribosomal protein L31	NA	lmo2548
5_123	224.891	-4.43943	0.887179	-5.00399	5.62e-07	2.87e-05	Unknown 1223	NA	NA	K07032	K07032	uncharacterized protein	NA	lmo2437
5_126	321.752	-6.50673	1.39633	-4.65987	3.16e-06	0.000131549	fig|1639.8341.peg.2569	Glutamate decarboxylase (EC 4.1.1.15)	- none -	K01580	gadB, gadA, GAD	glutamate decarboxylase [EC:4.1.1.15]	NA	lmo2363,lmo2434,lmo0447
5_127	296.013	-6.33057	1.46915	-4.30899	1.64e-05	0.000509242	Unknown 1225	NA	NA	K03930	estA	putative tributyrin esterase [EC:3.1.1.-]	NA	lmo2433
5_13	680.176	2.14904	0.701453	3.06369	0.00218624	0.0254163	fig|1639.8341.peg.2455	Threonine synthase (EC 4.2.3.1)	Threonine and Homoserine Biosynthesis	K01733	thrC	threonine synthase [EC:4.2.3.1]	NA	lmo2546
5_159	52.8643	-5.29282	1.78624	-2.96311	0.00304551	0.0311276	fig|1639.8341.peg.2602	Hypothetical NagD-like phosphatase	Pyridoxin(Vitamin B6) Degradation Pathway	K01101		4-nitrophenyl phosphatase [EC:3.1.3.41]	NA	NA
5_162	120.924	-6.50548	1.95353	-3.33012	0.000868091	0.0126752	Unknown 1232	NA	NA	K01095	pgpA	phosphatidylglycerophosphatase A [EC:3.1.3.27]	ltrC	NA
5_164	27.348	21.9925	3.05671	7.19483	6.25e-13	1.18e-10	Unknown 1234	NA	NA	NA	NA	NA	NA	NA
5_172	688.595	-5.26814	0.992596	-5.30743	1.11e-07	7.18e-06	Unknown 1237	NA	NA	K03281	TC.CIC	chloride channel protein, CIC family	NA	lmo2387
5_173	176.671	-3.47399	0.898661	-3.86574	0.000110754	0.00238316	Unknown 1238	NA	NA	K09775	K09775	uncharacterized protein	NA	lmo2386
5_191	35.202	-5.63909	2.03733	-2.76788	0.00564221	0.0490175	fig|1639.8341.peg.2636	MutT/Nudix family protein	- none -	K03574	mutT, NUDT15, MTH2	8-oxo-dGTP diphosphatase [EC:3.6.1.55]	NA	lmo1621,lmo1248,lmo2368,lmo1669
5_38	175.842	-5.7629	1.49783	-3.84749	0.000119334	0.00250194	fig|1639.8341.peg.2481	Cell wall-binding protein YocH	- none -	K19224	lytE, cwlF	peptidoglycan DL-endopeptidase LytE [EC:3.4.-.-]	NA	NA
5_62	106.187	5.86791	1.59733	3.67358	0.000239175	0.00461966	fig|1639.8341.peg.2505	Phosphate ABC transporter, permease protein PstC (TC 3.A.1.7.1)	- none -	K02037	pstC	phosphate transport system permease protein	NA	lmo2498
5_63	113.774	4.64684	1.67199	2.77923	0.00544879	0.0479064	fig|1639.8341.peg.2506	Phosphate ABC transporter, permease protein PstA (TC 3.A.1.7.1)	- none -	K02038	pstA	phosphate transport system permease protein	NA	lmo2497
5_64	137.18	5.69691	1.73423	3.28499	0.00101986	0.0144608	fig|1639.8341.peg.2507	Phosphate ABC transporter, ATP-binding protein PstB (TC 3.A.1.7.1)	- none -	K02036	pstB	phosphate transport system ATP-binding protein [EC:7.3.2.1]	NA	lmo2495,lmo2496
5_93	96.9963	6.43979	2.14583	3.00108	0.00269025	0.0289841	fig|1639.8341.peg.2536	Chitin binding protein	Chitin and N-acetylglucosamine utilization	K03933	cpbD	chitin-binding protein	NA	NA
6_16	8.62653	-15.6031	3.39114	-4.60113	4.2e-06	0.000171112	Unknown 1264	NA	NA	K03424	tatD	TatD DNase family protein [EC:3.1.21.-]	NA	lmo0313,lmo0185
6_32	66.9491	7.12037	1.91859	3.71124	0.000206243	0.0041811	fig|1639.8341.peg.2670	Transcriptional antiterminator of lichenan operon, BglG family / PTS system, cellobiose-specific IIA component (EC 2.7.1.205)	Beta-Glucoside Metabolism	K03491	licR	lichenan operon transcriptional antiterminator	NA	lmo0297,lmo0918,lmo2784
6_37	1707.49	-2.80003	0.53747	-5.20964	1.89e-07	1.16e-05	Unknown 1278	NA	NA	K04771	degP, htrA	serine protease Do [EC:3.4.21.107]	htrA	lmo0292
6_45	329.746	2.25097	0.671466	3.35232	0.00080136	0.01193	fig|1639.8341.peg.2684	Methionine ABC transporter ATP-binding protein	Methionine Biosynthesis, Methionine Degradation	K02071	metN	D-methionine transport system ATP-binding protein	NA	lmo0284,lmo2419
6_64	336.576	-5.42161	1.74132	-3.11351	0.00184877	0.0223401	Unknown 1293	NA	NA	K01439	dapE	succinyl-diaminopimelate desuccinylase [EC:3.5.1.18]	NA	lmo1620,lmo0265
6_72	119.838	-21.6343	2.03145	-10.6497	1.75e-26	4.29e-23	Unknown 1301	NA	NA	K14415	RTCB, rtcB	tRNA-splicing ligase RtcB (3'-phosphate/5'-hydroxy nucleic acid ligase) [EC:6.5.1.8]	NA	lmo0257
6_73	43.6798	-6.43315	1.73232	-3.7136	0.000204329	0.00417683	Unknown 1302	NA	NA	K00564	rsmC	16S rRNA (guanine1207-N2)-methyltransferase [EC:2.1.1.172]	NA	lmo0256
6_8	137.135	-8.85534	2.19163	-4.04053	5.33e-05	0.0013214	Unknown 1258	NA	NA	NA	NA	NA	NA	NA
7_11	24.9524	-6.30975	2.20366	-2.86331	0.0041924	0.0403745	Unknown 1336	NA	NA	K03565	recX	regulatory protein	NA	lmo1693
7_12	843.104	-4.05941	1.15745	-3.50719	0.000452861	0.00766116	fig|1639.8341.peg.2750	Cell division inhibitor Slr1223 (YfcH in EC), contains epimerase/dehydratase and DUF1731 domains	- none -	K07071	K07071	uncharacterized protein	NA	lmo1694
7_15	59.3898	-6.39476	1.84759	-3.46114	0.000537894	0.00862389	fig|1639.8341.peg.2753	cation efflux family protein	- none -	K14696	SLC30A9, ZNT9	solute carrier family 30 (zinc transporter), member 9	NA	NA
7_51	29.6343	6.68713	2.21235	3.02264	0.00250578	0.0276877	Unknown 1362	NA	NA	K00266	gltD	glutamate synthase (NADPH) small chain [EC:1.4.1.13]	NA	lmo1733
7_60	394.66	-3.09263	1.0671	-2.89815	0.00375367	0.037128	Unknown 1370	NA	NA	K01486	ade	adenine deaminase [EC:3.5.4.2]	NA	lmo1742
7_68	92.0826	-7.17345	2.06508	-3.47368	0.000513365	0.00839522	Unknown 1377	NA	NA	NA	NA	NA	NA	NA
7_8	1423.28	-2.09075	0.716577	-2.91769	0.00352631	0.0351161	fig|1639.8341.peg.2746	Uncharacterized membrane protein YfhP	- none -	K07038	K07038	inner membrane protein	NA	lmo1690
7_94	24.0551	-7.6316	2.58756	-2.94934	0.00318449	0.0321463	Unknown 1402	NA	NA	NA	NA	NA	NA	NA
8_10	56.7631	-6.34258	2.00914	-3.15687	0.00159473	0.0200609	fig|1639.8341.peg.2842	Oligo-1,6-glucosidase (EC 3.2.1.10)	- none -	K01182	IMA, malL	oligo-1,6-glucosidase [EC:3.2.1.10]	NA	lmo0184
8_21	950.559	-2.23807	0.707751	-3.16224	0.00156563	0.0198989	fig|1639.8341.peg.2853	ABC-type antimicrobial peptide transport system, permease component	- none -	K02004	ABC.CD.P	putative ABC transport system permease protein	NA	lmo1506,lmo0195,lmo1224,lmo1062,lmo2775,lmo0744
8_28	1456.41	5.75187	0.981343	5.86122	4.59e-09	3.64e-07	fig|1639.8341.peg.2860	Thiol-activated cytolysin	Listeria Pathogenicity Island LIPI-1 extended	K11031	slo	thiol-activated cytolysin	hly	lmo0202
8_30	310.504	3.30844	0.638676	5.18015	2.22e-07	1.29e-05	fig|1639.8341.peg.2862	Actin-assembly inducing protein ActA precursor	Listeria Pathogenicity Island LIPI-1 extended	K16644	actA	actin-assembly inducing protein	actA	lmo0204
8_31	204.026	5.54119	1.33667	4.14553	3.39e-05	0.000903957	fig|1639.8341.peg.2863	Broad-substrate range phospholipase C (EC 3.1.4.3)	Listeria Pathogenicity Island LIPI-1 extended	K01114	plc	phospholipase C [EC:3.1.4.3]	plcB	lmo0205
8_37	6731.54	-2.91849	0.614487	-4.74948	2.04e-06	8.98e-05	fig|1639.8341.peg.2869	LSU ribosomal protein L25p	Ribosome LSU bacterial	K02897	RP-L25, rplY	large subunit ribosomal protein L25	NA	lmo0211
9_17	807.493	-3.65732	1.12199	-3.25967	0.00111544	0.0155464	fig|1639.8341.peg.2905	Zinc-type alcohol dehydrogenase-like protein	- none -	K00344	qor, CRYZ	NADPH2:quinone reductase [EC:1.6.5.5]	NA	NA
9_18	236.991	-8.34264	1.89429	-4.4041	1.06e-05	0.000347425	fig|1639.8341.peg.2906	Dihydrofolate reductase homolog	- none -	K00287	DHFR, folA	dihydrofolate reductase [EC:1.5.1.3]	NA	lmo1873
9_19	292.033	-6.66992	1.45996	-4.56856	4.91e-06	0.000188226	fig|1639.8341.peg.2907	Nicotinamidase (EC 3.5.1.19)	NAD and NADP cofactor biosynthesis global	K08281	pncA	nicotinamidase/pyrazinamidase [EC:3.5.1.19 3.5.1.-]	NA	lmo2571
9_20	280.929	-5.49651	1.28687	-4.27123	1.94e-05	0.000581524	fig|1639.8341.peg.2908	hypothetical protein	- none -	NA	NA	NA	NA	NA

## Sheet: TableS8_DEGs_cheeseGI_cheese7
Table S8 Differentially expressed genes (p adj < 0.05 and log2FC > |2|): Cheese GI vs. Cheese day 7
	DESeq2 results						RAST annotation			KEGG annotation			Stress_VirulenceDB	lmo # retrieved from KEGG
Geneid	baseMean	log2FoldChange	lfcSE	stat	pvalue	padj	Feature.ID	Function	Subsystems	KEGG.ID	gene_name	product_name	gene_name	lmo #
1_102	566.684	-3.48262	0.894983	-3.89127	9.97e-05	0.00097027	Unknown 19	NA	NA	K06149	uspA	universal stress protein A	NA	NA
1_103	998.956	-2.92341	0.497159	-5.88022	4.1e-09	1.23e-07	fig|1639.8341.peg.105	Alanine dehydrogenase (EC 1.4.1.1)	Pyruvate Alanine Serine Interconversions	K00259	ald	alanine dehydrogenase [EC:1.4.1.1]	NA	lmo1579
1_105	42.5559	-8.30175	1.84674	-4.49536	6.95e-06	9.9e-05	fig|1639.8341.peg.107	FIG002379: metal-dependent hydrolase	- none -	NA	NA	NA	NA	NA
1_140	383.289	2.5627	0.674712	3.79821	0.000145745	0.0013332	fig|1639.8341.peg.142	LSU ribosomal protein L21p	CBSS-176279.3.peg.868, Ribosome LSU bacterial	K02888	RP-L21, MRPL21, rplU	large subunit ribosomal protein L21	NA	lmo1542
1_143	10056.8	-3.94634	0.556047	-7.09714	1.27e-12	7.95e-11	fig|1639.8341.peg.145	Glycerol uptake facilitator protein	Glycerol and Glycerol-3-phosphate Uptake and Utilization, Osmoregulation	K02440	GLPF	glycerol uptake facilitator protein	NA	lmo1539,lmo1167
1_144	2401.49	-4.3889	0.522716	-8.39633	4.61e-17	5.61e-15	fig|1639.8341.peg.146	Glycerol kinase (EC 2.7.1.30)	Glycerol and Glycerol-3-phosphate Uptake and Utilization	K00864	glpK, GK	glycerol kinase [EC:2.7.1.30]	NA	lmo1538,lmo1034
1_147	31.6642	5.78731	1.45514	3.97714	6.97e-05	0.000734509	fig|1639.8341.peg.149	Probable transcriptional regulatory protein YebC	- none -	K18189	TACO1	translational activator of cytochrome c oxidase 1	NA	NA
1_16	82.0043	-3.30061	1.30921	-2.52107	0.0116998	0.0497217	fig|1639.8341.peg.16	L-lactate dehydrogenase (EC 1.1.1.27)	Fermentations: Lactate, Fermentations: Mixed acid	K00016	LDH, ldh	L-lactate dehydrogenase [EC:1.1.1.27]	NA	lmo1534,lmo1667,lmo0210
1_160	24.6492	4.70548	1.73715	2.70874	0.00675396	0.0331099	fig|1639.8341.peg.162	D-aminoacyl-tRNA deacylase (EC 3.1.1.96)	- none -	K07560	dtd, DTD	D-aminoacyl-tRNA deacylase [EC:3.1.1.96]	NA	lmo1522
1_166	158.884	2.76643	1.05591	2.61995	0.00879432	0.0400141	Unknown 26	NA	NA	K03320	amt, AMT, MEP	ammonium transporter, Amt family	NA	lmo1516
1_168	149.359	3.71794	0.816666	4.55259	5.3e-06	7.88e-05	fig|1639.8341.peg.170	Replication-associated recombination protein RarA	- none -	K07478	ycaJ	putative ATPase	NA	lmo1514
1_205	22.1949	17.454	2.07132	8.42649	3.56e-17	4.56e-15	fig|1639.8341.peg.208	NAD-dependent, hopanoid-associated epimerase/dehydratase family acting on nucleotide-sugars	- none -	K00091		dihydroflavonol-4-reductase [EC:1.1.1.219]	NA	NA
1_209	5104.33	-5.22691	0.957351	-5.45976	4.77e-08	1.14e-06	fig|1639.8341.peg.212	Chaperone protein DnaK	Protein chaperones	K04043	dnaK, HSPA9	molecular chaperone DnaK	dnaK	lmo1473
1_217	57.4888	2.8407	1.06934	2.6565	0.00789574	0.0372103	fig|1639.8341.peg.220	Metal-dependent hydrolase YbeY, involved in rRNA and/or ribosome maturation and assembly	CBSS-56780.10.peg.1536, Glycyl-tRNA synthetase containing cluster	K07042	ybeY, yqfG	probable rRNA maturation factor	NA	lmo1465
1_231	56.6233	4.27501	1.23833	3.45224	0.00055596	0.00405328	Unknown 35	NA	NA	K03527	ispH, lytB	4-hydroxy-3-methylbut-2-en-1-yl diphosphate reductase [EC:1.17.7.4]	NA	lmo1451
1_254	367.316	-4.81748	1.73476	-2.77703	0.0054858	0.0278535	fig|1639.8341.peg.257	Choline ABC transport system, ATP-binding protein OpuBA	Choline and Betaine Uptake and Betaine Biosynthesis	K05847	opuA	osmoprotectant transport system ATP-binding protein	opuCA	lmo1428,lmo1421
1_256	1039.92	-4.21752	1.12403	-3.75213	0.000175336	0.00153135	fig|1639.8341.peg.259	Choline ABC transport system, choline-binding protein OpuBC	Choline and Betaine Uptake and Betaine Biosynthesis	K05845	opuC	osmoprotectant transport system substrate-binding protein	opuCC	lmo1422,lmo1426
1_257	737.759	-4.65472	1.13476	-4.10194	4.1e-05	0.000468039	fig|1639.8341.peg.260	Choline ABC transport system, permease protein OpuBD	Choline and Betaine Uptake and Betaine Biosynthesis	K05846	opuBD	osmoprotectant transport system permease protein	opuCD	lmo1422,lmo1425,lmo1427
1_260	1159.76	-3.78281	0.682798	-5.54017	3.02e-08	7.66e-07	Unknown 41	NA	NA	K05845;K05846	NA	NA	NA	NA
1_261	504.577	-3.66643	0.794371	-4.61552	3.92e-06	5.94e-05	Unknown 42	NA	NA	K05847	opuA	osmoprotectant transport system ATP-binding protein	bilE	lmo1428,lmo1421
1_267	676.443	2.09674	0.605672	3.46184	0.000536494	0.00394508	Unknown 43	NA	NA	K01641		hydroxymethylglutaryl-CoA synthase [EC:2.3.3.10]	NA	lmo1415
1_275	422.768	-3.38198	0.794679	-4.25578	2.08e-05	0.000255073	Unknown 48	NA	NA	K04069	pflA, pflC, pflE	pyruvate formate lyase activating enzyme [EC:1.97.1.4]	NA	lmo1407
1_276	4523.47	-4.87737	0.725137	-6.72613	1.74e-11	8.11e-10	Unknown 49	NA	NA	K00656	pflD	formate C-acetyltransferase [EC:2.3.1.54]	NA	lmo1406,lmo1917
1_302	293.374	-2.38281	0.701549	-3.3965	0.000682544	0.00478192	fig|1639.8341.peg.306	hypothetical protein	- none -	NA	NA	NA	NA	NA
1_305	1104.22	-2.14431	0.48126	-4.45562	8.37e-06	0.000114472	Unknown 73	NA	NA	K18941	arlR	two-component system, OmpR family, response regulator ArlR	lisR	lmo1377
1_328	149.328	3.67345	0.7517	4.88686	1.02e-06	1.75e-05	Unknown 95	NA	NA	K02356	efp	elongation factor P	NA	lmo1355
1_333	1350.42	-2.31086	0.609784	-3.78964	0.000150863	0.0013567	Unknown 97	NA	NA	K00283	gcvPB	glycine dehydrogenase subunit 2 [EC:1.4.4.2]	NA	lmo1350
1_334	704.3	-2.13689	0.618741	-3.45362	0.000553123	0.00404412	Unknown 98	NA	NA	K00282	gcvPA	glycine dehydrogenase subunit 1 [EC:1.4.4.2]	NA	lmo1349
1_35	322.538	3.52129	0.675398	5.21366	1.85e-07	3.64e-06	Unknown 8	NA	NA	K00655	plsC	1-acyl-sn-glycerol-3-phosphate acyltransferase [EC:2.3.1.51]	NA	lmo1647
1_36	31.6588	5.42154	1.58413	3.4224	0.000620704	0.00442359	fig|1639.8341.peg.37	Exonuclease SbcD	DNA repair, bacterial, Rad50-Mre11 DNA repair cluster	K03547	sbcD, mre11	DNA repair protein SbcD/Mre11	NA	lmo1646
1_363	2949.61	-2.24564	0.555795	-4.0404	5.34e-05	0.000586038	Unknown 117	NA	NA	K03763	polC	DNA polymerase III subunit alpha, Gram-positive type [EC:2.7.7.7]	NA	lmo1320
1_368	36.5336	5.18351	1.51168	3.42897	0.000605884	0.00435521	Unknown 122	NA	NA	K00806	uppS	undecaprenyl diphosphate synthase [EC:2.5.1.31]	NA	lmo1315
1_372	17.5387	5.04542	1.91539	2.63414	0.008435	0.0388922	fig|1639.8341.peg.376	hypothetical protein	- none -	K11320	EP400	E1A-binding protein p400 [EC:3.6.4.-]	NA	NA
1_373	48.9688	4.56054	1.69228	2.6949	0.007041	0.0342647	fig|1639.8341.peg.377	Co-activator of prophage gene expression IbrA	IbrA and IbrB: co-activators of prophage gene expression	NA	NA	NA	NA	NA
1_383	336.062	-2.45993	0.548329	-4.48624	7.25e-06	0.00010082	Unknown 129	NA	NA	K03893	arsB	arsenical pump membrane protein	NA	lmo1300
1_390	1514.09	-4.68121	0.809996	-5.7793	7.5e-09	2.16e-07	Unknown 136	NA	NA	K00111	glpA, glpD	glycerol-3-phosphate dehydrogenase [EC:1.1.5.3]	NA	lmo1293
1_398	84.4579	3.78412	0.996487	3.79746	0.000146185	0.0013332	Unknown 143	NA	NA	K06929	K06929	uncharacterized protein	NA	NA
1_403	351.025	-2.60866	0.725982	-3.59329	0.000326529	0.00257897	Unknown 147	NA	NA	K03706	codY	transcriptional pleiotropic repressor	codY	lmo1280
1_404	484.05	-2.36543	0.595188	-3.97426	7.06e-05	0.000740424	Unknown 148	NA	NA	K03667	hslU	ATP-dependent HslUV protease ATP-binding subunit HslU	NA	lmo1279
1_406	470.433	-3.09475	0.800092	-3.86799	0.000109736	0.00104782	Unknown 150	NA	NA	K03733	xerC	integrase/recombinase XerC	NA	lmo1277
1_422	2249.98	-2.58749	0.571384	-4.52846	5.94e-06	8.7e-05	fig|1639.8341.peg.426	Membrane protein	- none -	NA	NA	NA	NA	NA
1_425	48.7786	2.55812	0.900148	2.84189	0.00448475	0.0234693	Unknown 165	NA	NA	K01048	pldB	lysophospholipase [EC:3.1.1.5]	NA	NA
1_426	637.476	-6.02608	1.14093	-5.2817	1.28e-07	2.65e-06	fig|1639.8341.peg.430	hypothetical protein	- none -	NA	NA	NA	NA	NA
1_427	9.47534	-21.4568	2.88321	-7.44198	9.92e-14	7.25e-12	Unknown 166	NA	NA	K03574	mutT, NUDT15, MTH2	8-oxo-dGTP diphosphatase [EC:3.6.1.55]	NA	lmo1621,lmo1248,lmo2368,lmo1669
1_428	6765.84	-8.47331	0.892289	-9.49615	2.18e-21	6.19e-19	fig|1639.8341.peg.432	PTS system, trehalose-specific IIB component (EC 2.7.1.201) / PTS system, trehalose-specific IIC component	- none -	K02818;K02819	NA	NA	NA	NA
1_429	3710.34	-6.75365	0.836911	-8.06973	7.05e-16	7.21e-14	fig|1639.8341.peg.433	Trehalose-6-phosphate hydrolase (EC 3.2.1.93)	- none -	K01226	treC	trehalose-6-phosphate hydrolase [EC:3.2.1.93]	NA	lmo0862,lmo1254
1_444	1488.85	-5.31712	0.806191	-6.59536	4.24e-11	1.84e-09	Unknown 173	NA	NA	NA	NA	NA	NA	NA
1_450	398.608	2.12329	0.662136	3.20672	0.00134257	0.00850406	Unknown 178	NA	NA	K00928	lysC	aspartate kinase [EC:2.7.2.4]	NA	lmo2374,lmo1436,lmo1235
1_456	11.6515	-19.3094	2.2751	-8.48727	2.12e-17	2.85e-15	Unknown 184	NA	NA	K09888	zapA	cell division protein ZapA	NA	lmo1229
1_462	83.9121	6.97185	1.33578	5.2193	1.8e-07	3.59e-06	Unknown 189	NA	NA	K02003	ABC.CD.A	putative ABC transport system ATP-binding protein	NA	lmo2774,lmo1505,lmo1063,lmo1223,lmo0194,lmo0744
1_479	132.059	-9.6817	1.55925	-6.20921	5.33e-10	1.87e-08	Unknown 203	NA	NA	K02008	cbiQ	cobalt/nickel transport system permease protein	NA	lmo1206
1_48	10105.1	-4.07884	1.09833	-3.71368	0.000204266	0.0017366	Unknown 12	NA	NA	K04072	adhE	acetaldehyde dehydrogenase / alcohol dehydrogenase [EC:1.2.1.10 1.1.1.1]	lap	lmo1634
1_480	80.5007	-8.60366	1.50623	-5.71204	1.12e-08	3.11e-07	Unknown 204	NA	NA	K02009	cbiN	cobalt/nickel transport protein	NA	lmo1205
1_481	228.029	-4.86402	1.1971	-4.06318	4.84e-05	0.000540947	Unknown 205	NA	NA	K02007	cbiM	cobalt/nickel transport system permease protein	NA	lmo1204
1_483	120.229	-9.25347	1.80105	-5.13781	2.78e-07	5.23e-06	Unknown 207	NA	NA	K02190	cbiK	sirohydrochlorin cobaltochelatase [EC:4.99.1.3]	NA	lmo1202
1_485	195.181	-9.87068	1.45636	-6.77763	1.22e-11	5.93e-10	Unknown 209	NA	NA	K05895	cobK-cbiJ	precorrin-6A/cobalt-precorrin-6A reductase [EC:1.3.1.54 1.3.1.106]	NA	lmo1200
1_486	124.336	-10.0926	2.48698	-4.05818	4.95e-05	0.000550264	Unknown 210	NA	NA	K05934	cobJ, cbiH	precorrin-3B C17-methyltransferase [EC:2.1.1.131]	NA	lmo1199
1_487	155.937	-4.06943	1.49342	-2.72491	0.00643199	0.0319601	Unknown 211	NA	NA	K02189	cbiG	cobalt-precorrin 5A hydrolase [EC:3.7.1.12]	NA	lmo1198
1_488	126.61	-7.29497	1.9023	-3.83481	0.000125661	0.00118223	Unknown 212	NA	NA	K05936	cobM, cbiF	precorrin-4/cobalt-precorrin-4 C11-methyltransferase [EC:2.1.1.133 2.1.1.271]	NA	lmo1197
1_494	154.07	-8.38468	2.63562	-3.18129	0.00146619	0.00915116	Unknown 218	NA	NA	K02224	cobB-cbiA	cobyrinic acid a,c-diamide synthase [EC:6.3.5.9 6.3.5.11]	NA	lmo1191
1_502	54.5657	-5.02541	1.82657	-2.75128	0.00593627	0.0298446	Unknown 225	NA	NA	NA	NA	NA	NA	NA
1_503	75.9632	-9.9453	1.77605	-5.59968	2.15e-08	5.67e-07	Unknown 226	NA	NA	K15024	K15024	putative phosphotransacetylase [EC:2.3.1.8]	NA	NA
1_504	31.2126	-8.32432	2.57334	-3.23483	0.00121714	0.00774788	Unknown 227	NA	NA	K04032	eutT	ethanolamine utilization cobalamin adenosyltransferase [EC:2.5.1.17]	NA	lmo1181
1_506	142.816	-10.7822	1.53024	-7.04608	1.84e-12	1.1e-10	Unknown 229	NA	NA	K00132		acetaldehyde dehydrogenase (acetylating) [EC:1.2.1.10]	NA	lmo1179
1_508	97.1207	-10.4083	1.68728	-6.1687	6.89e-10	2.38e-08	Unknown 231	NA	NA	K04026	eutL	ethanolamine utilization protein EutL	NA	lmo1177
1_509	28.2508	-3.7558	1.37642	-2.72867	0.00635899	0.0317206	Unknown 232	NA	NA	K03736	eutC	ethanolamine ammonia-lyase small subunit [EC:4.3.1.7]	NA	lmo1176
1_510	310.931	-11.1124	2.47346	-4.49264	7.03e-06	9.95e-05	Unknown 233	NA	NA	K03735	eutB	ethanolamine ammonia-lyase large subunit [EC:4.3.1.7]	NA	lmo1175
1_511	69.8044	-9.92388	1.9853	-4.99868	5.77e-07	1.03e-05	Unknown 234	NA	NA	K04019	eutA	ethanolamine utilization protein EutA	NA	lmo1174
1_512	403.189	-4.15988	0.737787	-5.63832	1.72e-08	4.63e-07	Unknown 235	NA	NA	K00936	pdtaS	two-component system, sensor histidine kinase PdtaS [EC:2.7.13.3]	NA	lmo1173
1_513	90.7633	-3.48775	1.21036	-2.88158	0.00395688	0.0210618	Unknown 236	NA	NA	K22010	pdtaR	two-component system, response regulator PdtaR	NA	lmo1172
1_537	39.925	-8.74646	2.3248	-3.76224	0.000168399	0.00148598	Unknown 259	NA	NA	K02233	cobS, cobV	adenosylcobinamide-GDP ribazoletransferase [EC:2.7.8.26]	NA	lmo1148
1_550	13.3133	-6.28816	2.37407	-2.64869	0.00808048	0.0376647	Unknown 268	NA	NA	NA	NA	NA	NA	NA
1_572	94.5868	-5.71891	1.54448	-3.7028	0.000213236	0.00180089	fig|1639.8341.peg.577	Lmo1113 protein	- none -	NA	NA	NA	NA	NA
1_574	10.4872	-6.72086	2.35661	-2.85192	0.0043456	0.0228815	fig|1639.8341.peg.579	Transcriptional regulator, Xre family	- none -	K07467	rstA1	phage replication initiation protein	NA	lmo1111
1_586	57.5252	3.15141	1.24796	2.52525	0.0115615	0.0492279	fig|1639.8341.peg.591	Cadmium-transporting ATPase (EC 3.6.3.3)	Cadmium resistance, Cobalt-zinc-cadmium resistance	K01534	zntA	Cd2+/Zn2+-exporting ATPase [EC:3.6.3.3 3.6.3.5]	cadA3	lmo1100,lmo0641
1_595	355.783	2.0068	0.424546	4.72694	2.28e-06	3.62e-05	Unknown 288	NA	NA	K00763	pncB, NAPRT1	nicotinate phosphoribosyltransferase [EC:6.3.4.21]	NA	lmo1092
1_597	38.768	5.51222	1.80088	3.06085	0.00220713	0.0130029	Unknown 290	NA	NA	K09809	tagF	CDP-glycerol glycerophosphotransferase [EC:2.7.8.12]	NA	NA
1_636	302.265	2.54332	0.501065	5.07583	3.86e-07	7.05e-06	fig|1639.8341.peg.642	Peptide deformylase (EC 3.5.1.88)	Translation termination factors bacterial	K01462	PDF, def	peptide deformylase [EC:3.5.1.88]	NA	lmo1051
1_642	12.0499	-20.53	3.2955	-6.22971	4.67e-10	1.71e-08	Unknown 328	NA	NA	K03636	moaD, cysO	sulfur-carrier protein	NA	lmo1045
1_644	542.498	-2.35331	0.886588	-2.65434	0.00794626	0.037311	Unknown 330	NA	NA	K03753	mobB	molybdopterin-guanine dinucleotide biosynthesis adapter protein	NA	lmo1043
1_645	491.972	-3.11731	0.793978	-3.92619	8.63e-05	0.000867403	Unknown 331	NA	NA	K03750	moeA	molybdopterin molybdotransferase [EC:2.10.1.1]	NA	lmo1042
1_668	183.065	-2.86877	1.05574	-2.71731	0.00658149	0.0325136	Unknown 346	NA	NA	K00243	K00243	uncharacterized protein	NA	lmo1019
1_669	24.2886	5.71439	2.04686	2.79178	0.00524193	0.0267747	Unknown 347	NA	NA	K06201	cutC	copper homeostasis protein	NA	lmo1018,lmo0026
1_678	52.1443	4.71416	1.48883	3.16635	0.00154363	0.00958773	Unknown 355	NA	NA	NA	NA	NA	NA	NA
1_688	27.6444	5.92737	1.82664	3.24496	0.00117467	0.00753379	Unknown 362	NA	NA	NA	NA	NA	NA	NA
1_690	741.955	3.02653	1.06556	2.84032	0.00450681	0.0234957	fig|1639.8341.peg.696	ATP-dependent Clp protease, ATP-binding subunit ClpE	- none -	K03697	clpE	ATP-dependent Clp protease ATP-binding subunit ClpE	clpE	lmo0997
1_692	279.02	-5.23989	1.4264	-3.67351	0.000239245	0.00200731	fig|1639.8341.peg.698	Putative membrane-bound acyltransferase YkrP	- none -	NA	NA	NA	NA	NA
1_693	438.303	-4.24023	1.22055	-3.47403	0.000512703	0.00381397	fig|1639.8341.peg.699	hypothetical protein	- none -	NA	NA	NA	NA	NA
1_711	248.915	2.56621	0.646538	3.96915	7.21e-05	0.000750332	fig|1639.8341.peg.717	GNAT family acetyltransferase YjcF	- none -	K02348	elaA	ElaA protein	NA	NA
1_714	3245.17	-2.33207	0.700387	-3.32969	0.000869426	0.00583953	fig|1639.8341.peg.720	D-alanine--poly(phosphoribitol) ligase subunit 1 (EC 6.1.1.13)	D-Alanyl Lipoteichoic Acid Biosynthesis, Teichoic and lipoteichoic acids biosynthesis	K03367	dltA	D-alanine--poly(phosphoribitol) ligase subunit 1 [EC:6.1.1.13]	dltA	lmo0974
1_715	2421.76	-2.45763	0.592622	-4.14705	3.37e-05	0.000393541	fig|1639.8341.peg.721	D-alanyl transfer protein DltB	D-Alanyl Lipoteichoic Acid Biosynthesis, Teichoic and lipoteichoic acids biosynthesis	K03739	dltB	membrane protein involved in D-alanine export	NA	lmo0973
1_717	6461.64	-2.26336	0.59731	-3.78926	0.000151096	0.0013567	Unknown 380	NA	NA	K03740	dltD	D-alanine transfer protein	NA	lmo0971
1_720	39.4908	3.67993	1.25293	2.93705	0.00331351	0.0180027	Unknown 383	NA	NA	K00858	ppnK, NADK	NAD+ kinase [EC:2.7.1.23]	NA	lmo0968,lmo1586
1_732	2362.08	-2.56794	0.688679	-3.72878	0.000192406	0.00164122	Unknown 392	NA	NA	K01443	nagA, AMDHD2	N-acetylglucosamine-6-phosphate deacetylase [EC:3.5.1.25]	NA	lmo2108,lmo0956
1_733	325.054	-2.3247	0.530017	-4.38609	1.15e-05	0.000149913	Unknown 393	NA	NA	NA	NA	NA	NA	NA
1_734	22.8852	-5.05367	1.94657	-2.5962	0.00942624	0.0423189	Unknown 394	NA	NA	NA	NA	NA	NA	NA
1_750	16.8899	4.95681	1.58298	3.13131	0.00174029	0.0106286	fig|1639.8341.peg.757	Low molecular weight protein tyrosine phosphatase (EC 3.1.3.48)	LMPTP YfkJ cluster	K01104		protein-tyrosine phosphatase [EC:3.1.3.48]	NA	lmo1800,lmo1935
1_756	52.8141	-7.77666	2.02721	-3.83613	0.000124989	0.00118025	fig|1639.8341.peg.764	Uncharacterized membrane protein YhjE	- none -	NA	NA	NA	NA	NA
1_772	76.1827	-7.46746	1.4233	-5.24657	1.55e-07	3.12e-06	Unknown 419	NA	NA	K02761	PTS-Cel-EIIC, celB, chbC	PTS system, cellobiose-specific IIC component	NA	lmo0901,lmo0915,lmo2684,lmo2708,lmo2763,lmo2783,lmo0298,lmo0034,lmo0373,lmo0876
1_774	5498.04	-6.23186	0.903429	-6.89801	5.27e-12	2.75e-10	Unknown 421	NA	NA	K00135	gabD	succinate-semialdehyde dehydrogenase / glutarate-semialdehyde dehydrogenase [EC:1.2.1.16 1.2.1.79 1.2.1.20]	NA	lmo0913
1_775	502.041	-2.4096	0.854538	-2.81977	0.00480585	0.0248448	Unknown 422	NA	NA	K21993	fdhC	formate transporter	NA	lmo0912
1_783	293.97	-2.73883	0.685804	-3.9936	6.51e-05	0.000693891	Unknown 429	NA	NA	NA	NA	NA	NA	NA
1_79	322.008	-2.28217	0.891746	-2.55922	0.0104908	0.0460479	fig|1639.8341.peg.81	UPF0478 protein YtxG	- none -	NA	NA	NA	lmo1602	NA
1_794	155.373	-3.4265	1.36049	-2.51857	0.0117833	0.0498406	Unknown 440	NA	NA	K04749	rsbV	anti-sigma B factor antagonist	rsbV	lmo0893
1_806	11.1229	-6.1156	2.26941	-2.6948	0.00704308	0.0342647	fig|1639.8341.peg.816	Lmo0881 homolog, only in Listeria	- none -	NA	NA	NA	NA	NA
1_807	132.333	-3.8156	1.23653	-3.08573	0.00203054	0.0120561	Unknown 452	NA	NA	K08307	mltD, dniR	membrane-bound lytic murein transglycosylase D [EC:4.2.2.-]	NA	NA
1_812	24.4821	-8.14842	2.68625	-3.03338	0.00241831	0.0139694	Unknown 457	NA	NA	K02760	PTS-Cel-EIIB, celA, chbB	PTS system, cellobiose-specific IIB component [EC:2.7.1.196 2.7.1.205]	NA	lmo0875,lmo0914,lmo1095,lmo1720,lmo2373,lmo2683,lmo2762,lmo2782,lmo0374,lmo0299
1_819	31.237	5.70035	1.62551	3.50681	0.000453506	0.00345393	fig|1639.8341.peg.829	hypothetical protein	- none -	NA	NA	NA	NA	NA
1_820	115.652	3.34624	0.973095	3.43876	0.000584385	0.00423637	Unknown 463	NA	NA	NA	NA	NA	NA	NA
1_822	64.0058	-4.08112	1.48452	-2.74911	0.00597567	0.0299838	Unknown 465	NA	NA	K01840	manB	phosphomannomutase [EC:5.4.2.8]	NA	lmo0865
1_823	54.29	-4.21613	1.6454	-2.56237	0.0103959	0.04571	Unknown 466	NA	NA	K20885	K20885	beta-1,2-mannobiose phosphorylase / 1,2-beta-oligomannan phosphorylase [EC:2.4.1.339 2.4.1.340]	NA	lmo0864
1_842	263.573	3.44383	0.868225	3.96652	7.29e-05	0.000755578	Unknown 483	NA	NA	K00549	metE	5-methyltetrahydropteroyltriglutamate--homocysteine methyltransferase [EC:2.1.1.14]	NA	lmo1681
1_87	79.8291	6.19008	1.16686	5.3049	1.13e-07	2.38e-06	Unknown 17	NA	NA	K08968	msrC	L-methionine (R)-S-oxide reductase [EC:1.8.4.14]	NA	lmo1595
1_91	39.8197	3.89473	1.2869	3.02645	0.00247445	0.0142615	fig|1639.8341.peg.93	N-acetyl-gamma-glutamyl-phosphate reductase (EC 1.2.1.38)	- none -	K00145	argC	N-acetyl-gamma-glutamyl-phosphate reductase [EC:1.2.1.38]	argC	lmo1591
2_116	11.4595	-19.4802	2.76735	-7.0393	1.93e-12	1.12e-10	Unknown 517	NA	NA	NA	NA	NA	NA	NA
2_120	724.272	2.67668	0.610089	4.38737	1.15e-05	0.000149795	Unknown 520	NA	NA	K02028	ABC.PA.A	polar amino acid transport system ATP-binding protein [EC:7.4.2.1]	NA	lmo1739
2_121	715.889	2.96321	0.705592	4.19961	2.67e-05	0.000318234	Unknown 521	NA	NA	K02029;K02030	NA	NA	NA	NA
2_125	55.8107	5.96944	1.52092	3.92488	8.68e-05	0.000867403	fig|1639.8341.peg.1002	DNA alkylation repair enzyme	- none -	NA	NA	NA	NA	NA
2_133	109.091	-6.16447	1.24439	-4.95379	7.28e-07	1.28e-05	Unknown 526	NA	NA	K08178	JEN	MFS transporter, SHS family, lactate transporter	NA	NA
2_134	22.6761	-20.5658	2.05293	-10.0178	1.27e-23	5.43e-21	Unknown 527	NA	NA	K08153	blt	MFS transporter, DHA1 family, multidrug resistance protein	NA	NA
2_137	14.0592	-6.03029	1.98513	-3.03773	0.0023837	0.0138319	Unknown 530	NA	NA	K00457	HPD, hppD	4-hydroxyphenylpyruvate dioxygenase [EC:1.13.11.27]	NA	NA
2_140	275.345	-5.12165	0.85471	-5.99227	2.07e-09	6.62e-08	Unknown 532	NA	NA	K13283	fieF	ferrous-iron efflux pump FieF	NA	NA
2_141	962.369	-4.24019	0.793036	-5.34678	8.95e-08	1.96e-06	Unknown 533	NA	NA	K03741	arsC2, arsC	arsenate reductase (thioredoxin) [EC:1.20.4.4]	lmo2230	NA
2_158	154.302	-4.76484	1.54002	-3.09401	0.00197468	0.011779	Unknown 538	NA	NA	K21481	mhuD, hmoB	heme oxygenase (mycobilin-producing) [EC:1.14.99.57]	NA	NA
2_161	36.634	-7.01383	2.15237	-3.25866	0.00111941	0.00723378	fig|1639.8341.peg.1038	hypothetical protein	- none -	NA	NA	NA	NA	NA
2_166	866.602	-2.27247	0.895141	-2.53867	0.0111274	0.0479377	fig|1639.8341.peg.1043	Phosphoglycerate mutase (EC 5.4.2.11)	- none -	K01834	PGAM, gpmA	2,3-bisphosphoglycerate-dependent phosphoglycerate mutase [EC:5.4.2.11]	NA	lmo2205
2_173	77.224	2.9152	1.07506	2.71166	0.00669481	0.032883	Unknown 540	NA	NA	K01867	WARS, trpS	tryptophanyl-tRNA synthetase [EC:6.1.1.2]	NA	lmo2198
2_186	248.699	2.95717	0.983717	3.00612	0.00264607	0.014882	fig|1639.8341.peg.1063	Cell surface protein IsdA, transfers heme from hemoglobin to apo-IsdC	Heme, hemin uptake and utilization systems in GramPositives, Sortase	NA	NA	NA	svpA	NA
2_19	46.0744	-3.50972	1.18451	-2.96302	0.00304632	0.0168007	fig|1639.8341.peg.893	L-cystine ABC transporter, permease protein TcyM	- none -	K16959	tcyM	L-cystine transport system permease protein	NA	lmo2347
2_192	80.5914	-2.91218	1.10471	-2.63615	0.00838536	0.0388031	fig|1639.8341.peg.1069	Putative peptidoglycan bound protein (LPXTG motif) Lmo2179 homolog	- none -	NA	NA	NA	NA	NA
2_193	467.021	-6.00874	0.692224	-8.68034	3.95e-18	5.94e-16	fig|1639.8341.peg.1070	Putative peptidoglycan bound protein (LPXTG motif) Lmo2178 homolog	- none -	NA	NA	NA	NA	NA
2_194	157.096	-5.16501	1.04043	-4.9643	6.89e-07	1.23e-05	Unknown 542	NA	NA	NA	NA	NA	NA	NA
2_197	49.2972	-5.55838	1.95149	-2.84828	0.00439564	0.0230974	fig|1639.8341.peg.1074	GGDEF domain protein	- none -	K18967	dge1	diguanylate cyclase [EC:2.7.7.65]	NA	lmo2174
2_198	709.33	-2.7476	0.682405	-4.02635	5.66e-05	0.000614258	fig|1639.8341.peg.1075	sigma-54-dependent transcriptional regulator	- none -	K02584	nifA	Nif-specific regulatory protein	NA	NA
2_20	98.0897	-3.91718	1.15417	-3.39392	0.000688986	0.00480388	fig|1639.8341.peg.894	L-cystine ABC transporter, ATP-binding protein TcyN	- none -	K16960	tcyN	L-cystine transport system ATP-binding protein [EC:7.4.2.1]	NA	lmo2346
2_201	12.5174	5.67929	1.93742	2.93137	0.00337467	0.0182962	fig|1639.8341.peg.1078	Enoyl-[acyl-carrier-protein] reductase [FMN, NADH] (EC 1.3.1.9), FabK => refractory to triclosan	- none -	K02371	fabK	enoyl-[acyl-carrier protein] reductase II [EC:1.3.1.9]	NA	lmo0814
2_206	33.1758	-4.92592	1.77159	-2.78051	0.00542731	0.0276663	fig|1639.8341.peg.1083	hypothetical protein	- none -	NA	NA	NA	NA	NA
2_208	31.5964	-8.29171	2.21757	-3.7391	0.00018468	0.00159124	fig|1639.8341.peg.1085	Myo-inositol 2-dehydrogenase 1 (EC 1.1.1.18)	- none -	K18855		UDP-N-acetylglucosamine 3-dehydrogenase [EC:1.1.1.374]	NA	NA
2_209	99.2509	-7.01379	1.48283	-4.72999	2.25e-06	3.59e-05	fig|1639.8341.peg.1086	Inosose dehydratase (EC 4.2.1.44)	- none -	K03335	iolE	inosose dehydratase [EC:4.2.1.44]	NA	NA
2_21	237.523	-5.01431	1.15407	-4.34491	1.39e-05	0.000178277	fig|1639.8341.peg.895	Bacterial luciferase family protein YtmO, in cluster with L-cystine ABC transporter	- none -	K00320	mer	5,10-methylenetetrahydromethanopterin reductase [EC:1.5.98.2]	NA	NA
2_210	30.1461	-6.79208	1.95008	-3.48298	0.000495873	0.00371035	fig|1639.8341.peg.1087	Trehalose utilization protein ThuA	- none -	NA	NA	NA	NA	NA
2_211	183.352	-4.93173	1.36391	-3.61588	0.000299329	0.00240875	fig|1639.8341.peg.1088	Xylose isomerase-like TIM-barrel protein SAV0219	- none -	K01151;K01741	NA	NA	NA	NA
2_212	335.608	-3.91909	0.916332	-4.27693	1.89e-05	0.000234253	fig|1639.8341.peg.1089	Myo-inositol 2-dehydrogenase (EC 1.1.1.18)	- none -	K16044	iolW	scyllo-inositol 2-dehydrogenase (NADP+) [EC:1.1.1.371]	NA	NA
2_214	3909.63	-4.33705	0.884131	-4.90543	9.32e-07	1.62e-05	fig|1639.8341.peg.1091	Alkyl sulfatase and related hydrolases, MBL-fold metallo-hydrolase superfamily	- none -	K01138	K01138	uncharacterized sulfatase [EC:3.1.6.-]	NA	NA
2_22	162.387	-3.98171	0.886655	-4.4907	7.1e-06	9.98e-05	fig|1639.8341.peg.896	Putative glutaredoxin YtnI	- none -	K06191	nrdH	glutaredoxin-like protein NrdH	NA	NA
2_225	16.4886	4.00255	1.55048	2.58149	0.00983758	0.0436298	fig|1639.8341.peg.1103	Transcriptional activator CysL, LysR family	- none -	K21900	cysL	LysR family transcriptional regulator, transcriptional activator of the cysJI operon	NA	NA
2_229	21.3873	5.51371	2.07883	2.65231	0.00799423	0.0374016	fig|1639.8341.peg.1107	hypothetical protein	- none -	NA	NA	NA	NA	NA
2_23	372.488	-3.26182	0.61094	-5.33902	9.35e-08	2.01e-06	fig|1639.8341.peg.897	Putative monooxygenase MoxC	- none -	K04091	ssuD	alkanesulfonate monooxygenase [EC:1.14.14.5]	NA	NA
2_230	232.171	-2.51954	0.954832	-2.63873	0.00832184	0.0385818	Unknown 551	NA	NA	K03825	yhhY	putative acetyltransferase [EC:2.3.1.-]	NA	NA
2_236	49.9114	-22.3741	2.31355	-9.67087	4.01e-22	1.47e-19	fig|1639.8341.peg.1114	PTS system, IIC component	- none -	K02770	PTS-Fru-EIIC, fruA	PTS system, fructose-specific IIC component	NA	lmo0428,lmo0400,lmo2335,lmo2135,lmo2733,lmo0358
2_238	143.759	-6.57695	1.29314	-5.08604	3.66e-07	6.77e-06	fig|1639.8341.peg.1116	Fructose-bisphosphate aldolase class II (EC 4.1.2.13) homolog	- none -	K01624	FBA, fbaA	fructose-bisphosphate aldolase, class II [EC:4.1.2.13]	NA	lmo2133,lmo0359,lmo2134
2_240	20.6632	6.31496	1.99705	3.16215	0.0015661	0.00968876	fig|1639.8341.peg.1118	hypothetical protein	- none -	NA	NA	NA	NA	NA
2_245	124.602	-5.25266	0.878432	-5.97958	2.24e-09	6.98e-08	fig|1639.8341.peg.1123	Neopullulanase (EC 3.2.1.135)	- none -	K01208	cd, ma, nplT	cyclomaltodextrinase / maltogenic alpha-amylase / neopullulanase [EC:3.2.1.54 3.2.1.133 3.2.1.135]	NA	lmo2126
2_246	247.176	-5.20862	1.15884	-4.49469	6.97e-06	9.9e-05	fig|1639.8341.peg.1124	Maltodextrin ABC transporter, substrate-binding protein MdxE	- none -	K15770	cycB, ganO	arabinogalactan oligomer / maltooligosaccharide transport system substrate-binding protein	NA	lmo2125
2_247	589.625	-5.46639	0.815499	-6.70312	2.04e-11	9.16e-10	fig|1639.8341.peg.1125	Maltodextrin ABC transporter, permease protein MdxF	- none -	K15771	ganP	arabinogalactan oligomer / maltooligosaccharide transport system permease protein	NA	lmo2124
2_248	536.791	-6.45907	1.14751	-5.62877	1.82e-08	4.84e-07	fig|1639.8341.peg.1126	Maltodextrin ABC transporter, permease protein MdxG	- none -	K15772	ganQ	arabinogalactan oligomer / maltooligosaccharide transport system permease protein	NA	lmo2123
2_249	452.298	-7.68333	0.929064	-8.26997	1.34e-16	1.49e-14	fig|1639.8341.peg.1127	Maltodextrose utilization protein YvdJ	- none -	NA	NA	NA	NA	NA
2_25	948.911	2.92782	0.748085	3.91376	9.09e-05	0.000897822	fig|1639.8341.peg.899	Pseudouridine kinase (EC 2.7.1.83)	- none -	K16328	psuK	pseudouridine kinase [EC:2.7.1.83]	NA	NA
2_250	247.852	-4.79947	0.834472	-5.7515	8.85e-09	2.52e-07	fig|1639.8341.peg.1128	Maltose phosphorylase (EC 2.4.1.8)	- none -	K00691	mapA	maltose phosphorylase [EC:2.4.1.8]	NA	lmo2121
2_256	718.605	-5.35665	0.765601	-6.99666	2.62e-12	1.49e-10	Unknown 557	NA	NA	K02004	ABC.CD.P	putative ABC transport system permease protein	NA	lmo1506,lmo0195,lmo1224,lmo1062,lmo2775,lmo0744
2_257	387.267	-4.24957	0.759158	-5.59775	2.17e-08	5.67e-07	Unknown 558	NA	NA	K02003	ABC.CD.A	putative ABC transport system ATP-binding protein	NA	lmo2774,lmo1505,lmo1063,lmo1223,lmo0194,lmo0744
2_273	785.742	-3.767	0.739723	-5.09244	3.53e-07	6.6e-06	fig|1639.8341.peg.1151	Putative transcriptional antiterminator, BglG family / PTS system, IIA component	- none -	K02821	PTS-Ula-EIIA, ulaC, sgaA	PTS system, ascorbate-specific IIA component [EC:2.7.1.194]	NA	lmo1973,lmo2651
2_274	94.2618	-23.192	3.3298	-6.96499	3.28e-12	1.79e-10	fig|1639.8341.peg.1152	PTS system, galactitol-specific IIA component (EC 2.7.1.200)	- none -	K02773	PTS-Gat-EIIA, gatA, sgcA	PTS system, galactitol-specific IIA component [EC:2.7.1.200]	NA	lmo2667,lmo2098,lmo0503
2_287	251.001	-4.81664	1.20346	-4.00232	6.27e-05	0.000677252	fig|1639.8341.peg.1165	hypothetical protein	- none -	NA	NA	NA	NA	NA
2_305	695.142	-6.26039	1.03174	-6.06782	1.3e-09	4.2e-08	fig|1639.8341.peg.1185	Choloylglycine hydrolase (EC 3.5.1.24)	Bile hydrolysis, Bile hydrolysis related cluster, Bile hydrolysis related cluster 1	K01442		choloylglycine hydrolase [EC:3.5.1.24]	bsh	lmo2067
2_306	171.997	-6.07033	1.01838	-5.96078	2.51e-09	7.74e-08	Unknown 576	NA	NA	NA	NA	NA	NA	NA
2_307	233.84	-4.65085	0.884677	-5.25712	1.46e-07	3e-06	fig|1639.8341.peg.1187	FIG007350: hypothetical protein co-occurring with bile hydrolase	Bile hydrolysis related cluster, Bile hydrolysis related cluster 1	NA	NA	NA	NA	NA
2_324	1039.11	2.87136	0.506178	5.67262	1.41e-08	3.87e-07	fig|1639.8341.peg.1204	FIG01269488: protein, clustered with ribosomal protein L32p	- none -	K07040	K07040	uncharacterized protein	NA	lmo2048
2_356	30.0826	6.70417	1.93295	3.46836	0.000523642	0.00387283	fig|1639.8341.peg.1235	Cold shock protein of CSP family	- none -	K03704	cspA	cold shock protein (beta-ribbon, CspA family)	NA	lmo1364,lmo1879,lmo2016
2_358	126.478	-3.81564	1.0154	-3.75775	0.000171446	0.00150767	fig|1639.8341.peg.1237	alpha-mannosidase (EC 3.2.1.24)	- none -	K01191	MAN2C1	alpha-mannosidase [EC:3.2.1.24]	NA	lmo2015,lmo2014,lmo2734
2_359	55.2617	-3.77699	1.30897	-2.88548	0.0039082	0.0209228	fig|1639.8341.peg.1238	hypothetical protein	- none -	K09704	K09704	uncharacterized protein	NA	lmo0765,lmo2013
2_361	36.7239	-8.78851	1.87831	-4.67895	2.88e-06	4.5e-05	fig|1639.8341.peg.1240	Two-component system sensor histidine kinase	- none -	K07718	yesM	two-component system, sensor histidine kinase YesM [EC:2.7.13.3]	NA	lmo2011
2_363	47.5935	-3.78798	1.15995	-3.26564	0.00109215	0.00709344	fig|1639.8341.peg.1242	ABC transporter, permease protein 1 (cluster 1, maltose/g3p/polyamine/iron)	- none -	K17319	lplB	putative aldouronate transport system permease protein	NA	lmo2009
2_364	71.006	-9.86094	1.89236	-5.21092	1.88e-07	3.67e-06	fig|1639.8341.peg.1243	ABC transporter, permease protein 2 (cluster 1, maltose/g3p/polyamine/iron)	- none -	K17320	lplC	putative aldouronate transport system permease protein	NA	lmo2008
2_365	52.8099	-9.46343	2.1464	-4.40899	1.04e-05	0.000138286	fig|1639.8341.peg.1244	ABC transporter, substrate-binding protein (cluster 1, maltose/g3p/polyamine/iron)	- none -	K17318	K17318, lplA	putative aldouronate transport system substrate-binding protein	NA	lmo2007
2_38	51.6761	-5.11935	1.67634	-3.05389	0.00225898	0.0132129	fig|1639.8341.peg.913	Repressor (cro-like) [Bacteriophage A118]	- none -	K07729	K07729	putative transcriptional regulator	NA	lmo0749,lmo0416,lmo2408
2_397	611.788	2.8881	0.791306	3.64979	0.000262452	0.00215953	fig|1639.8341.peg.1277	DNA polymerase IV (EC 2.7.7.7)	DNA repair, bacterial	K02346	dinB	DNA polymerase IV [EC:2.7.7.7]	NA	lmo1975
2_426	19.5849	4.54627	1.6804	2.70547	0.00682087	0.033374	fig|1639.8341.peg.1306	Acyl-CoA hydrolase (EC 3.1.2.20)	- none -	K01073		acyl-CoA hydrolase [EC:3.1.2.20]	NA	NA
2_429	94.0804	5.51872	1.16614	4.73246	2.22e-06	3.57e-05	fig|1639.8341.peg.1309	hypothetical protein YpbB	- none -	NA	NA	NA	NA	NA
2_438	2562.41	-4.05901	0.750385	-5.40924	6.33e-08	1.46e-06	fig|1639.8341.peg.1319	DNA-binding protein HBsu	DNA structural proteins, bacterial	K03530	hupB	DNA-binding protein HU-beta	NA	lmo1934
2_44	42.4601	4.83919	1.91553	2.5263	0.0115272	0.0491636	fig|1639.8341.peg.919	Protein gp43 [Bacteriophage A118]	- none -	NA	NA	NA	NA	NA
2_444	173.667	3.19212	0.877228	3.63888	0.000273828	0.00223161	fig|1639.8341.peg.1325	Chorismate synthase (EC 4.2.3.5)	Common Pathway For Synthesis of Aromatic Compounds (DAHP synthase to chorismate)	K01736	aroC	chorismate synthase [EC:4.2.3.5]	NA	lmo1928
2_450	110.975	2.18754	0.709255	3.08427	0.0020405	0.0120871	fig|1639.8341.peg.1331	FIG009300: TPR-repeat-containing protein	- none -	NA	NA	NA	NA	NA
2_455	2074.8	-4.06396	0.83472	-4.86865	1.12e-06	1.9e-05	Unknown 608	NA	NA	K00656	pflD	formate C-acetyltransferase [EC:2.3.1.54]	NA	lmo1406,lmo1917
2_47	21.2921	5.65451	2.21748	2.54997	0.0107732	0.0469392	fig|1639.8341.peg.922	Protein gp45 [Bacteriophage A118]	- none -	NA	NA	NA	NA	NA
2_488	576.77	4.58745	0.727068	6.30952	2.8e-10	1.05e-08	fig|1639.8341.peg.1369	Xanthine phosphoribosyltransferase (EC 2.4.2.22)	Purine conversions, Xanthine Metabolism in Bacteria	K03816	xpt	xanthine phosphoribosyltransferase [EC:2.4.2.22]	NA	lmo1885
2_489	472.602	4.06142	0.851643	4.76893	1.85e-06	3.04e-05	fig|1639.8341.peg.1370	Xanthine permease	Purine Utilization, Xanthine Metabolism in Bacteria	K16169	pbuX	xanthine permease	NA	lmo1884
2_5	636.17	-7.12306	1.00766	-7.0689	1.56e-12	9.51e-11	fig|1639.8341.peg.878	Rrf2 family transcriptional regulator	Rrf2 family transcriptional regulators	K13643	iscR	Rrf2 family transcriptional regulator, iron-sulfur cluster assembly transcription factor	NA	NA
2_504	82.0888	-3.22081	1.22951	-2.6196	0.00880342	0.0400141	fig|1639.8341.peg.1385	hypothetical protein	- none -	NA	NA	NA	NA	NA
2_508	64.4488	3.21702	1.20961	2.65955	0.00782456	0.0370112	Unknown 623	NA	NA	K00974	cca	tRNA nucleotidyltransferase (CCA-adding enzyme) [EC:2.7.7.72 3.1.3.- 3.1.4.-]	NA	lmo1905
2_533	203.781	-4.27049	1.07261	-3.98141	6.85e-05	0.000727447	fig|1639.8341.peg.1414	Pyrimidine operon regulatory protein PyrR	De Novo Pyrimidine Synthesis	K02825	pyrR	pyrimidine operon attenuation protein / uracil phosphoribosyltransferase [EC:2.4.2.9]	NA	lmo1840
2_534	2730.33	-4.55542	0.986087	-4.6197	3.84e-06	5.85e-05	fig|1639.8341.peg.1415	Uracil permease @ Uracil:proton symporter UraA	De Novo Pyrimidine Synthesis	K02824	pyrP, uraA	uracil permease	NA	lmo1839
2_535	460.25	-4.85879	1.78291	-2.72521	0.00642608	0.0319601	fig|1639.8341.peg.1416	Aspartate carbamoyltransferase (EC 2.1.3.2)	De Novo Pyrimidine Synthesis	K00609	pyrB, PYR2	aspartate carbamoyltransferase catalytic subunit [EC:2.1.3.2]	NA	lmo1838
2_536	2724.81	-6.28013	0.690239	-9.09849	9.16e-20	2.13e-17	fig|1639.8341.peg.1417	Dihydroorotase (EC 3.5.2.3)	De Novo Pyrimidine Synthesis	K01465	URA4, pyrC	dihydroorotase [EC:3.5.2.3]	NA	lmo1837
2_537	2843.06	-6.24134	0.794865	-7.85207	4.09e-15	3.61e-13	fig|1639.8341.peg.1418	Carbamoyl-phosphate synthase small chain (EC 6.3.5.5)	De Novo Pyrimidine Synthesis	K01956	carA, CPA1	carbamoyl-phosphate synthase small subunit [EC:6.3.5.5]	NA	lmo1836
2_538	10034.6	-6.27637	0.686431	-9.14348	6.05e-20	1.55e-17	fig|1639.8341.peg.1419	Carbamoyl-phosphate synthase large chain (EC 6.3.5.5)	De Novo Pyrimidine Synthesis	K01955	carB, CPA2	carbamoyl-phosphate synthase large subunit [EC:6.3.5.5]	NA	lmo1835
2_539	8086.06	-6.23543	0.750631	-8.30693	9.82e-17	1.14e-14	fig|1639.8341.peg.1420	Dihydroorotate dehydrogenase (NAD(+)), electron transfer subunit (EC 1.3.1.14)	- none -	K02823	pyrDII	dihydroorotate dehydrogenase electron transfer subunit	NA	lmo1834
2_54	91.8877	-20.3387	2.01651	-10.0861	6.36e-24	3.26e-21	fig|1639.8341.peg.929	SAM-dependent methyltransferase	- none -	K06223	dam	DNA adenine methylase [EC:2.1.1.72]	NA	lmo2316,lmo1119
2_540	9063.2	-6.31024	0.70058	-9.00716	2.11e-19	3.87e-17	fig|1639.8341.peg.1421	Dihydroorotate dehydrogenase (NAD(+)), catalytic subunit (EC 1.3.1.14)	- none -	K17828	pyrDI	dihydroorotate dehydrogenase (NAD+) catalytic subunit [EC:1.3.1.14]	NA	lmo1833
2_541	1463.96	-5.4713	0.944766	-5.79117	6.99e-09	2.03e-07	fig|1639.8341.peg.1422	Orotidine 5'-phosphate decarboxylase (EC 4.1.1.23)	De Novo Pyrimidine Synthesis	K01591	pyrF	orotidine-5'-phosphate decarboxylase [EC:4.1.1.23]	NA	lmo1832
2_542	883.242	-6.03201	1.14213	-5.28135	1.28e-07	2.65e-06	fig|1639.8341.peg.1423	Orotate phosphoribosyltransferase (EC 2.4.2.10)	De Novo Pyrimidine Synthesis	K00762	pyrE	orotate phosphoribosyltransferase [EC:2.4.2.10]	NA	lmo1831
2_543	89.8678	-7.41063	1.47873	-5.01147	5.4e-07	9.73e-06	Unknown 628	NA	NA	K00059	fabG	3-oxoacyl-[acyl-carrier protein] reductase [EC:1.1.1.100]	NA	lmo2815,lmo1394,lmo1807
2_547	22.0586	5.79621	1.65609	3.49994	0.000465368	0.00351291	fig|1639.8341.peg.1428	DNA-directed RNA polymerase omega subunit (EC 2.7.7.6)	CBSS-176299.4.peg.1292, RNA polymerase bacterial	K03060	rpoZ	DNA-directed RNA polymerase subunit omega [EC:2.7.7.6]	NA	lmo1826
2_558	12.0251	-6.28612	2.34784	-2.6774	0.00741962	0.0355558	fig|1639.8341.peg.1439	FIG001802: Putative alkaline-shock protein	- none -	NA	NA	NA	NA	NA
2_571	26.0558	6.0837	1.87809	3.2393	0.00119824	0.00766114	fig|1639.8341.peg.1453	Signal recognition particle associated protein	- none -	K09787	K09787	uncharacterized protein	NA	lmo1802
2_576	533.813	2.59866	0.58653	4.43056	9.4e-06	0.00012726	fig|1639.8341.peg.1458	SSU ribosomal protein S16p	KH domain RNA binding protein YlqC, Ribosome SSU bacterial	K02959	RP-S16, MRPS16, rpsP	small subunit ribosomal protein S16	NA	lmo1797
2_577	527.271	2.52621	0.544314	4.64108	3.47e-06	5.34e-05	fig|1639.8341.peg.1459	KH domain RNA binding protein YlqC	KH domain RNA binding protein YlqC	K06960	K06960	uncharacterized protein	NA	lmo1796
2_578	201.373	2.50568	0.837021	2.99358	0.00275729	0.0153723	fig|1639.8341.peg.1460	Glutamine amidotransferase, class I	- none -	K07010	K07010	putative glutamine amidotransferase	NA	lmo1795
2_6	3605.62	-6.79227	0.562083	-12.0841	1.28e-33	8.2e-31	fig|1639.8341.peg.879	hypothetical protein	- none -	K01421	yhgE	putative membrane protein	NA	lmo2360,lmo0444,lmo0650
2_68	68.0181	-4.90761	1.87995	-2.6105	0.00904109	0.0408045	fig|1639.8341.peg.943	LmaC, associated with virulence in Listeria	- none -	NA	NA	NA	NA	NA
2_73	1488.9	-3.96675	0.914242	-4.33884	1.43e-05	0.000182228	fig|1639.8341.peg.949	Minor capsid protein [Bacteriophage A118] / Phage minor capsid protein	Phage capsid proteins	NA	NA	NA	NA	NA
2_74	189.245	-4.6839	1.77811	-2.6342	0.00843359	0.0388922	fig|1639.8341.peg.950	Phage capsid scaffolding protein	Phage capsid proteins	NA	NA	NA	NA	NA
2_76	474.504	4.8509	1.55304	3.12348	0.00178725	0.0108636	fig|1639.8341.peg.952	Protein gp8 [Bacteriophage A118]	- none -	NA	NA	NA	NA	NA
2_80	699.449	-5.30567	1.51478	-3.50261	0.00046073	0.00349461	fig|1639.8341.peg.956	Phage major tail shaft protein	Phage tail proteins, Phage tail proteins 2	NA	NA	NA	NA	NA
2_81	366.404	-22.119	1.65174	-13.3913	6.8e-41	1.74e-37	fig|1639.8341.peg.957	Protein gp13 [Bacteriophage A118]	- none -	NA	NA	NA	NA	NA
2_84	1191.56	-3.1046	0.694334	-4.47133	7.77e-06	0.000106946	fig|1639.8341.peg.960	Tail tape-measure protein [Bacteriophage A118]	- none -	NA	NA	NA	NA	NA
2_86	224.69	-5.64823	1.5464	-3.6525	0.000259702	0.00214379	fig|1639.8341.peg.962	Putative tail or base plate protein gp18 [Bacteriophage A118]	- none -	K01185		lysozyme [EC:3.2.1.17]	NA	NA
2_87	305.79	-5.75782	1.51475	-3.80116	0.000144017	0.0013332	fig|1639.8341.peg.963	Putative tail or base plate protein gp19 [Bacteriophage A118]	- none -	NA	NA	NA	NA	NA
2_95	78.3597	5.5117	1.47688	3.73199	0.000189973	0.00162589	Unknown 509	NA	NA	NA	NA	NA	NA	NA
3_1	1506.67	2.30885	0.573259	4.02759	5.64e-05	0.000613629	Unknown 637	NA	NA	K03324	yjbB	phosphate:Na+ symporter	NA	lmo0826
3_100	466.099	-5.08926	0.933771	-5.45022	5.03e-08	1.19e-06	Unknown 712	NA	NA	NA	NA	NA	NA	NA
3_101	1988.81	-4.15308	0.646026	-6.42866	1.29e-10	5.22e-09	Unknown 713	NA	NA	K03406	mcp	methyl-accepting chemotaxis protein	NA	lmo0723
3_102	2168.3	-4.13137	0.75632	-5.46245	4.7e-08	1.13e-06	Unknown 714	NA	NA	K00158	poxL	pyruvate oxidase [EC:1.2.3.3]	NA	lmo0722
3_103	65.3158	2.45446	0.962694	2.54957	0.0107856	0.0469392	fig|1639.8341.peg.1586	elongation factor G-binding protein, putative	- none -	NA	NA	NA	NA	NA
3_106	92.6537	-3.87213	1.18605	-3.26474	0.00109565	0.00709814	Unknown 717	NA	NA	NA	NA	NA	NA	NA
3_107	313.495	-2.91072	1.03158	-2.8216	0.00477849	0.0247533	Unknown 718	NA	NA	K08309	slt	soluble lytic murein transglycosylase [EC:4.2.2.-]	NA	NA
3_108	623.093	-3.24239	0.916161	-3.5391	0.000401488	0.00310395	Unknown 719	NA	NA	K02412	fliI	flagellum-specific ATP synthase [EC:3.6.3.50]	NA	lmo0716
3_109	245.714	-2.89947	0.853804	-3.39594	0.000683932	0.00478192	Unknown 720	NA	NA	K02411	fliH	flagellar assembly protein FliH	NA	lmo0715
3_110	170.726	-3.4396	0.868641	-3.95976	7.5e-05	0.000771056	Unknown 721	NA	NA	K02410	fliG	flagellar motor switch protein FliG	NA	lmo0714
3_111	160.297	-3.97071	0.902597	-4.3992	1.09e-05	0.000142582	Unknown 722	NA	NA	K02409	fliF	flagellar M-ring protein FliF	NA	lmo0713
3_112	140.564	-3.65237	1.20965	-3.01936	0.00253306	0.0145013	Unknown 723	NA	NA	K02408	fliE	flagellar hook-basal body complex protein FliE	NA	lmo0712
3_113	265.818	-4.18761	1.24486	-3.36391	0.00076846	0.00520235	Unknown 724	NA	NA	K02388	flgC	flagellar basal-body rod protein FlgC	flgC	lmo0711
3_114	232.756	-4.8908	1.02159	-4.78745	1.69e-06	2.81e-05	Unknown 725	NA	NA	K02387	flgB	flagellar basal-body rod protein FlgB	NA	lmo0710
3_115	94.1246	-7.18231	1.83065	-3.92336	8.73e-05	0.000869471	Unknown 726	NA	NA	NA	NA	NA	NA	NA
3_116	81.4729	-6.80189	1.74227	-3.90404	9.46e-05	0.000929071	Unknown 727	NA	NA	K02422	fliS	flagellar protein FliS	NA	lmo0708
3_117	314.659	-2.43806	0.866904	-2.81238	0.00491761	0.0252694	Unknown 728	NA	NA	K02407	fliD	flagellar hook-associated protein 2	NA	lmo0707
3_119	275.647	-3.63642	0.824263	-4.41173	1.03e-05	0.000137395	Unknown 730	NA	NA	K02396	flgK	flagellar hook-associated protein 1 FlgK	NA	lmo0705
3_123	247.011	-9.39679	1.3745	-6.83653	8.11e-12	4.07e-10	Unknown 734	NA	NA	NA	NA	NA	NA	NA
3_125	393.58	-4.04044	0.663251	-6.09188	1.12e-09	3.66e-08	Unknown 736	NA	NA	K02416	fliM	flagellar motor switch protein FliM	NA	lmo0699
3_126	88.3925	-6.17211	1.76239	-3.50212	0.000461578	0.00349461	Unknown 737	NA	NA	K02417	fliNY, fliN	flagellar motor switch protein FliN/FliY	NA	lmo0693,lmo0700,lmo0698
3_129	201.269	-2.66836	0.714272	-3.73577	0.000187139	0.00160701	Unknown 740	NA	NA	NA	NA	NA	NA	NA
3_132	836.757	-5.0355	0.56434	-8.92282	4.55e-19	7.76e-17	Unknown 743	NA	NA	K03407	cheA	two-component system, chemotaxis family, sensor kinase CheA [EC:2.7.13.3]	NA	lmo0692
3_133	21.1369	-6.86872	1.83351	-3.74622	0.000179517	0.00155723	Unknown 744	NA	NA	K03413	cheY	two-component system, chemotaxis family, chemotaxis protein CheY	NA	lmo0691
3_134	2944.33	-4.83894	0.642802	-7.52789	5.16e-14	3.88e-12	Unknown 745	NA	NA	K02406	fliC	flagellin	flaA	lmo0690
3_135	159.144	-3.41076	0.935057	-3.64766	0.000264645	0.00217059	Unknown 746	NA	NA	K03415	cheV	two-component system, chemotaxis family, chemotaxis protein CheV	NA	lmo0689
3_138	44.9614	-7.71277	1.72021	-4.48363	7.34e-06	0.00010151	Unknown 749	NA	NA	K02557	motB	chemotaxis protein MotB	NA	lmo0686
3_145	96.6638	-4.79676	1.32912	-3.60898	0.000307402	0.00245825	Unknown 756	NA	NA	K02401	flhB	flagellar biosynthetic protein FlhB	NA	lmo0679
3_146	99.5557	-3.91542	1.34268	-2.91613	0.00354402	0.0190929	Unknown 757	NA	NA	K02421	fliR	flagellar biosynthetic protein FliR	NA	lmo0678
3_147	1056.93	-10.2598	1.34837	-7.60904	2.76e-14	2.21e-12	Unknown 758	NA	NA	K02420	fliQ	flagellar biosynthetic protein FliQ	NA	lmo0677
3_148	1164.54	-5.36121	0.592736	-9.04485	1.5e-19	3.2e-17	Unknown 759	NA	NA	K02419	fliP	flagellar biosynthetic protein FliP	NA	lmo0676
3_149	146.257	-8.25361	1.66623	-4.95347	7.29e-07	1.28e-05	Unknown 760	NA	NA	NA	NA	NA	NA	NA
3_15	32.5814	7.43835	1.91248	3.88937	0.000100504	0.000974202	Unknown 649	NA	NA	K00951	relA	GTP pyrophosphokinase [EC:2.7.6.5]	NA	NA
3_173	331.502	-2.31953	0.599	-3.87234	0.000107797	0.00103316	fig|1639.8341.peg.1659	Acetyltransferase, GNAT family	- none -	NA	NA	NA	NA	NA
3_176	62.1323	-7.16377	1.94776	-3.67795	0.000235115	0.00197914	Unknown 778	NA	NA	K22293	rspR	GntR family transcriptional regulator, rspAB operon transcriptional repressor	NA	NA
3_177	332.117	-9.38592	1.71529	-5.4719	4.45e-08	1.09e-06	Unknown 779	NA	NA	K03284	corA	magnesium transporter	NA	lmo1064,lmo0648
3_178	504.631	-5.05313	1.06448	-4.74705	2.06e-06	3.34e-05	fig|1639.8341.peg.1664	hypothetical protein	- none -	NA	NA	NA	NA	NA
3_18	636.233	-2.38443	0.387334	-6.15602	7.46e-10	2.55e-08	Unknown 652	NA	NA	K11070	potC	spermidine/putrescine transport system permease protein	NA	lmo0809
3_182	101.339	-4.42274	1.46587	-3.01714	0.00255172	0.0145108	Unknown 782	NA	NA	K08314	fsaB, talC	fructose-6-phosphate aldolase 2 [EC:4.1.2.-]	NA	NA
3_183	124.815	-4.5359	1.12546	-4.03028	5.57e-05	0.000609253	Unknown 783	NA	NA	NA	NA	NA	NA	NA
3_184	518.89	-2.37276	0.899216	-2.6387	0.00832245	0.0385818	Unknown 784	NA	NA	K01534	zntA	Cd2+/Zn2+-exporting ATPase [EC:3.6.3.3 3.6.3.5]	NA	lmo1100,lmo0641
3_186	11.4027	5.44125	2.04939	2.65506	0.00792949	0.0373007	Unknown 786	NA	NA	NA	NA	NA	NA	NA
3_203	102.63	3.77534	0.815065	4.63195	3.62e-06	5.55e-05	fig|1639.8341.peg.1689	Acetyltransferase, GNAT family	- none -	NA	NA	NA	NA	NA
3_216	93.4863	3.60655	0.83959	4.29561	1.74e-05	0.000217472	fig|1639.8341.peg.1702	FMN-dependent NADH-azoreductase (EC 1.7.1.6)	- none -	K01118	acpD, azoR	FMN-dependent NADH-azoreductase [EC:1.7.1.17]	NA	lmo0786,lmo0611
3_217	1905.16	-5.04026	0.761991	-6.61459	3.73e-11	1.64e-09	fig|1639.8341.peg.1703	Internalin-like protein (LPXTG motif) Lmo0610 homolog	Listeria surface proteins: Internalin-like proteins	NA	NA	NA	NA	NA
3_219	601.661	-2.51973	0.774968	-3.2514	0.00114838	0.0073837	Unknown 811	NA	NA	K06147	ABCB-BAC	ATP-binding cassette, subfamily B, bacterial	NA	lmo1131
3_222	776.863	-2.02501	0.440003	-4.60225	4.18e-06	6.29e-05	fig|1639.8341.peg.1708	Na+-driven multidrug efflux pump	- none -	K03327	TC.MATE, SLC47A, norM, mdtK, dinF	multidrug resistance protein, MATE family	NA	NA
3_223	51.7561	-4.51021	1.60066	-2.81771	0.00483676	0.0249542	fig|1639.8341.peg.1709	hypothetical protein	- none -	NA	NA	NA	NA	NA
3_229	172.655	-4.50012	0.997413	-4.51179	6.43e-06	9.29e-05	fig|1639.8341.peg.1715	Substrate-specific component BioY of biotin ECF transporter	Biotin biosynthesis, ECF class transporters	K03523	bioY	biotin transport system substrate-specific component	NA	lmo0597a
3_23	32.2959	5.4975	1.91347	2.87306	0.00406519	0.0215826	fig|1639.8341.peg.1502	hypothetical protein	- none -	NA	NA	NA	NA	NA
3_231	1346.14	-4.76936	1.58065	-3.01734	0.00255001	0.0145108	Unknown 818	NA	NA	NA	NA	NA	NA	NA
3_236	718.194	-3.73173	0.877822	-4.25113	2.13e-05	0.000257958	Unknown 821	NA	NA	K12343	SRD5A1	3-oxo-5-alpha-steroid 4-dehydrogenase 1 [EC:1.3.1.22]	NA	NA
3_237	417.029	-4.06777	0.899971	-4.51989	6.19e-06	9e-05	Unknown 822	NA	NA	K07030	K07030	uncharacterized protein	NA	lmo1814,lmo0590
3_238	81.6999	-8.35489	1.55369	-5.37745	7.55e-08	1.7e-06	Unknown 823	NA	NA	NA	NA	NA	NA	NA
3_244	200.709	2.09868	0.773706	2.7125	0.00667768	0.0328619	Unknown 829	NA	NA	K03070	secA	preprotein translocase subunit SecA	secA2	lmo2510,lmo0583
3_255	42.9019	5.71008	1.34268	4.25274	2.11e-05	0.000257324	Unknown 835	NA	NA	NA	NA	NA	NA	NA
3_264	791.962	-2.18145	0.687065	-3.17503	0.00149822	0.00932834	fig|1639.8341.peg.1750	Imidazole glycerol phosphate synthase cyclase subunit	- none -	K02500	hisF	imidazole glycerol-phosphate synthase subunit HisF [EC:4.3.2.10]	NA	lmo0563
3_265	409.514	-3.73467	0.977142	-3.82204	0.000132354	0.00123611	fig|1639.8341.peg.1751	Phosphoribosyl-AMP cyclohydrolase (EC 3.5.4.19)	Histidine Biosynthesis	K01496	hisI	phosphoribosyl-AMP cyclohydrolase [EC:3.5.4.19]	NA	lmo0562
3_266	368.338	-2.29223	0.841841	-2.72288	0.00647147	0.032094	fig|1639.8341.peg.1752	Phosphoribosyl-ATP pyrophosphatase (EC 3.6.1.31)	Histidine Biosynthesis	K01523	hisE	phosphoribosyl-ATP pyrophosphohydrolase [EC:3.6.1.31]	NA	lmo0561
3_270	65.8627	-4.98288	1.21725	-4.09355	4.25e-05	0.000483166	Unknown 838	NA	NA	K02226	cobC, phpB	alpha-ribazole phosphatase [EC:3.1.3.73]	NA	lmo1149
3_273	787.911	-2.07317	0.735986	-2.81686	0.00484957	0.0249699	Unknown 841	NA	NA	K08325	yqhD	NADP-dependent alcohol dehydrogenase [EC:1.1.-.-]	NA	lmo0554
3_275	49.3966	-8.10357	1.85849	-4.36031	1.3e-05	0.00016786	Unknown 842	NA	NA	NA	NA	NA	NA	NA
3_288	2482.24	-3.38314	0.638935	-5.29497	1.19e-07	2.5e-06	fig|1639.8341.peg.1774	Tagatose 1,6-bisphosphate aldolase (EC 4.1.2.40)	- none -	K01635	lacD	tagatose 1,6-diphosphate aldolase [EC:4.1.2.40]	NA	lmo0539
3_292	74.0685	2.32428	0.873929	2.65958	0.00782391	0.0370112	fig|1639.8341.peg.1778	Transcriptional regulator, LacI family	- none -	K02529	lacI, galR	LacI family transcriptional regulator	NA	lmo1599,lmo1994,lmo1727,lmo0858,lmo0734
3_31	428.516	-4.34292	1.15025	-3.77565	0.000159591	0.00142133	fig|1639.8341.peg.1510	YceI like family protein	- none -	NA	NA	NA	NA	NA
3_315	83.9254	2.64108	1.02513	2.57633	0.00998564	0.0441334	fig|1639.8341.peg.1801	hypothetical protein	- none -	NA	NA	NA	NA	NA
3_319	59.1686	-6.24592	1.60003	-3.90363	9.48e-05	0.000929071	Unknown 869	NA	NA	K02775	PTS-Gat-EIIC, gatC, sgcC	PTS system, galactitol-specific IIC component	NA	lmo2665,lmo0508,lmo2096
3_323	56.2987	-4.23834	1.34138	-3.1597	0.00157934	0.00973861	Unknown 873	NA	NA	NA	NA	NA	NA	NA
3_326	78.6439	-3.96226	1.35828	-2.91711	0.00353288	0.0190731	Unknown 876	NA	NA	K02821	PTS-Ula-EIIA, ulaC, sgaA	PTS system, ascorbate-specific IIA component [EC:2.7.1.194]	NA	lmo1973,lmo2651
3_327	14.7209	-6.5094	2.16929	-3.0007	0.0026936	0.015116	Unknown 877	NA	NA	K08313	fsaA, mipB	fructose-6-phosphate aldolase 1 [EC:4.1.2.-]	NA	NA
3_33	628.639	-4.16519	0.711753	-5.85202	4.86e-09	1.45e-07	fig|1639.8341.peg.1512	Rrf2-linked NADH-flavin reductase	- none -	K07118	K07118	uncharacterized protein	NA	lmo0794
3_330	117.799	-2.35705	0.780233	-3.02096	0.00251974	0.0144899	fig|1639.8341.peg.1816	Glycosyl transferase	- none -	K09809	tagF	CDP-glycerol glycerophosphotransferase [EC:2.7.8.12]	NA	NA
3_332	77.5562	-2.63139	0.920769	-2.85782	0.00426559	0.022553	Unknown 881	NA	NA	NA	NA	NA	NA	NA
3_334	37.3873	4.82243	1.57929	3.05355	0.00226153	0.0132129	fig|1639.8341.peg.1820	hydrolase, CocE/NonD family	- none -	K06978	K06978	uncharacterized protein	NA	lmo0493,lmo2755
3_336	56.1145	6.007	1.55023	3.8749	0.000106668	0.00102618	Unknown 883	NA	NA	K03785	aroD	3-dehydroquinate dehydratase I [EC:4.2.1.10]	NA	lmo0491
3_338	28.0275	-5.97497	1.82578	-3.27256	0.00106579	0.00695757	Unknown 885	NA	NA	K00219	fadH	2,4-dienoyl-CoA reductase (NADPH2) [EC:1.3.1.34]	NA	NA
3_339	91.1475	2.96121	0.90632	3.26729	0.00108581	0.00707023	fig|1639.8341.peg.1825	Transcriptional regulator, LysR family	- none -	K09681	gltC	LysR family transcriptional regulator, transcription activator of glutamate synthase operon	NA	lmo1735
3_342	178.75	2.55423	0.699136	3.65341	0.000258777	0.00214308	Unknown 888	NA	NA	NA	NA	NA	NA	NA
3_345	1505.32	-2.15142	0.597018	-3.60362	0.000313816	0.00249396	Unknown 891	NA	NA	K06941	rlmN	23S rRNA (adenine2503-C2)-methyltransferase [EC:2.1.1.192]	NA	lmo0482
3_346	1647.8	-6.937	1.07944	-6.4265	1.31e-10	5.22e-09	Unknown 892	NA	NA	K10254	ohyA, sph	oleate hydratase [EC:4.2.1.53]	NA	lmo0481
3_354	96.6411	3.09472	1.0565	2.92921	0.00339821	0.0183848	Unknown 899	NA	NA	NA	NA	NA	NA	NA
3_356	868.395	-2.93894	1.07976	-2.72183	0.00649209	0.032134	Unknown 901	NA	NA	NA	NA	NA	NA	NA
3_357	118.577	2.99848	0.928029	3.23102	0.0012335	0.00783258	Unknown 902	NA	NA	K00571		site-specific DNA-methyltransferase (adenine-specific) [EC:2.1.1.72]	NA	lmo1582
3_373	71.0964	7.39704	1.54385	4.79129	1.66e-06	2.77e-05	Unknown 917	NA	NA	K09684	pucR	purine catabolism regulatory protein	NA	NA
3_377	18.0752	-20.7397	2.52374	-8.21782	2.07e-16	2.21e-14	fig|1639.8341.peg.1868	hypothetical protein	- none -	NA	NA	NA	NA	NA
3_384	40.9968	-4.78611	1.78267	-2.6848	0.00725729	0.0349744	Unknown 923	NA	NA	NA	NA	NA	NA	NA
3_39	1229.88	-2.99161	0.762155	-3.9252	8.67e-05	0.000867403	Unknown 663	NA	NA	NA	NA	NA	NA	NA
3_390	973.88	-2.59382	0.96531	-2.68703	0.007209	0.0348211	fig|1639.8341.peg.1881	Siderophore/Surfactin synthetase related protein	- none -	NA	NA	NA	NA	NA
3_391	38.5832	-5.9568	2.15516	-2.76397	0.00571031	0.028936	Unknown 928	NA	NA	NA	NA	NA	lntA	NA
3_395	81.4959	-3.87277	1.34255	-2.88465	0.0039185	0.0209341	Unknown 931	NA	NA	K13731	inlB	internalin B	inlB	lmo0434
3_396	5638.09	-5.2282	0.656114	-7.96844	1.61e-15	1.58e-13	Unknown 932	NA	NA	K13730	inlA	internalin A	inlA	lmo0433
3_409	59.5076	4.84241	1.92155	2.52005	0.0117339	0.0497217	Unknown 940	NA	NA	K20861	ybjI	FMN hydrolase / 5-amino-6-(5-phospho-D-ribitylamino)uracil phosphatase [EC:3.1.3.102 3.1.3.104]	NA	NA
3_411	28.3711	5.69318	1.67948	3.38985	0.000699299	0.0048365	fig|1639.8341.peg.1902	hypothetical protein	- none -	NA	NA	NA	NA	NA
3_424	723.462	-2.24334	0.569503	-3.93912	8.18e-05	0.000833789	Unknown 950	NA	NA	K03306	TC.PIT	inorganic phosphate transporter, PiT family	NA	lmo2249,lmo0405
3_428	12082.5	-2.02504	0.804588	-2.51687	0.0118404	0.0499992	Unknown 954	NA	NA	K15524	mngB	mannosylglycerate hydrolase [EC:3.2.1.170]	NA	lmo0401
3_429	3870.06	4.92547	1.50256	3.27804	0.00104531	0.00684129	Unknown 955	NA	NA	K02770	PTS-Fru-EIIC, fruA	PTS system, fructose-specific IIC component	lmo0400	lmo0428,lmo0400,lmo2335,lmo2135,lmo2733,lmo0358
3_43	446.307	-5.63825	1.01445	-5.55796	2.73e-08	6.98e-07	fig|1639.8341.peg.1522	PTS system, mannose-specific IIA component (EC 2.7.1.191)	- none -	K02793	PTS-Man-EIIA, manX	PTS system, mannose-specific IIA component [EC:2.7.1.191]	lmo0784	lmo0784,lmo1997,lmo0021
3_431	107.631	-6.3045	1.86198	-3.38592	0.000709397	0.00487996	Unknown 957	NA	NA	K02768	PTS-Fru-EIIA, fruB	PTS system, fructose-specific IIA component [EC:2.7.1.202]	lmo0398	lmo2137,lmo0357,lmo0398,lmo0426,lmo0631
3_438	21.4139	-6.77296	1.66134	-4.07681	4.57e-05	0.000514705	Unknown 963	NA	NA	K07403	nfeD	membrane-bound serine protease (ClpP class)	NA	NA
3_439	81.5882	6.71853	1.59082	4.22333	2.41e-05	0.000289207	Unknown 964	NA	NA	K03648	UNG, UDG	uracil-DNA glycosylase [EC:3.2.2.27]	NA	lmo1227,lmo0390
3_44	466.976	-4.0661	0.737053	-5.51669	3.45e-08	8.58e-07	fig|1639.8341.peg.1523	PTS system, mannose-specific IIA component (EC 2.7.1.191) / PTS system, mannose-specific IIB component (EC 2.7.1.191)	- none -	K02794	PTS-Man-EIIB, manX	PTS system, mannose-specific IIB component [EC:2.7.1.191]	lmo0783	lmo0096
3_441	318.161	2.24653	0.64753	3.46939	0.000521645	0.00386924	Unknown 965	NA	NA	NA	NA	NA	NA	NA
3_45	4088.1	-3.83392	0.571482	-6.70873	1.96e-11	8.97e-10	fig|1639.8341.peg.1524	PTS system, mannose-specific IIC component	- none -	K02795	PTS-Man-EIIC, manY	PTS system, mannose-specific IIC component	lmo0782	lmo0097,lmo0782,lmo0023
3_459	33.6839	6.449	1.56252	4.1273	3.67e-05	0.000425015	fig|1639.8341.peg.1950	Transcriptional regulator, GntR family	- none -	K03492	ydhQ	GntR family transcriptional regulator	NA	lmo0575,lmo0902
3_46	5671.93	-3.67661	0.542533	-6.77675	1.23e-11	5.93e-10	fig|1639.8341.peg.1525	PTS system, mannose-specific IID component	- none -	K02796	PTS-Man-EIID, manZ	PTS system, mannose-specific IID component	lmo0781	lmo0098,lmo0781,lmo0024
3_465	34.7158	7.20933	2.00599	3.5939	0.000325769	0.00257897	Unknown 986	NA	NA	K07243	FTR, FTH1, efeU	high-affinity iron transporter	NA	lmo0365
3_469	141.578	4.17174	0.929711	4.48713	7.22e-06	0.00010082	fig|1639.8341.peg.1960	Twin-arginine translocation protein TatCy	- none -	K03118	tatC	sec-independent protein translocase protein TatC	NA	lmo0361
3_478	13.5352	5.36247	2.10728	2.54474	0.010936	0.0474328	Unknown 994	NA	NA	K03789	rimI	[ribosomal protein S18]-alanine N-acetyltransferase [EC:2.3.1.266]	NA	lmo2076
3_479	82.3086	3.61402	1.1445	3.15773	0.00159001	0.00978087	Unknown 995	NA	NA	K03436	fruR2, fruR	DeoR family transcriptional regulator, fructose operon transcriptional repressor	NA	lmo2337
3_481	102.009	-10.4295	1.93578	-5.38776	7.13e-08	1.63e-06	fig|1639.8341.peg.1972	hypothetical protein	- none -	NA	NA	NA	NA	NA
3_482	10.2265	-6.39089	2.31555	-2.75999	0.00578035	0.0291754	fig|1639.8341.peg.1973	hypothetical protein	- none -	NA	NA	NA	NA	NA
3_483	24.3291	-7.57394	2.13996	-3.5393	0.000401194	0.00310395	fig|1639.8341.peg.1974	Phosphoenolpyruvate-dihydroxyacetone phosphotransferase (EC 2.7.1.121), dihydroxyacetone binding subunit DhaK	Dihydroxyacetone kinases	K05878	dhaK	phosphoenolpyruvate---glycerone phosphotransferase subunit DhaK [EC:2.7.1.121]	NA	lmo2695,lmo0348
3_484	200.648	-4.19105	1.22291	-3.4271	0.000610068	0.00437301	fig|1639.8341.peg.1975	Phosphoenolpyruvate-dihydroxyacetone phosphotransferase (EC 2.7.1.121), ADP-binding subunit DhaL	Dihydroxyacetone kinases	K05879	dhaL	phosphoenolpyruvate---glycerone phosphotransferase subunit DhaL [EC:2.7.1.121]	NA	lmo0347,lmo2696
3_487	147.735	-3.49263	1.33628	-2.61369	0.00895709	0.0405685	fig|1639.8341.peg.1978	Oxidoreductase, short-chain dehydrogenase/reductase family	- none -	K22251	golD	glycerol dehydrogenase [EC:1.1.1.6]	NA	lmo0344
3_488	168.577	-3.93265	1.1777	-3.33927	0.000839983	0.00566519	fig|1639.8341.peg.1979	Transaldolase (EC 2.2.1.2)	Fructose utilization, Pentose phosphate pathway	K00616	talA, talB	transaldolase [EC:2.2.1.2]	NA	lmo2743,lmo0343
3_489	322.44	-3.2872	0.758577	-4.33338	1.47e-05	0.000185102	fig|1639.8341.peg.1980	Transketolase (EC 2.2.1.1)	Pentose phosphate pathway	K00615	tktA, tktB	transketolase [EC:2.2.1.1]	NA	lmo2660,lmo0342,lmo1032,lmo1033,lmo1305
3_65	77.5502	2.9208	1.02573	2.84754	0.00440585	0.0231036	Unknown 680	NA	NA	K03665	hflX	GTPase	NA	lmo0762,lmo1296
3_67	194.723	-5.42432	1.06672	-5.08505	3.68e-07	6.77e-06	Unknown 682	NA	NA	K06999	K06999	phospholipase/carboxylesterase	NA	lmo0580,lmo0760
3_7	170.035	-2.74911	0.688009	-3.99574	6.45e-05	0.000690515	Unknown 642	NA	NA	K06977	K06977	uncharacterized protein	NA	NA
3_76	48.8728	3.84929	1.28684	2.99128	0.00277813	0.0154549	Unknown 691	NA	NA	NA	NA	NA	NA	NA
3_82	8.41657	-20.3728	3.12026	-6.52922	6.61e-11	2.73e-09	Unknown 697	NA	NA	NA	NA	NA	NA	NA
3_92	92.6089	2.89975	1.08146	2.68133	0.00733297	0.0352727	Unknown 705	NA	NA	K07726	K07726	putative transcriptional regulator	NA	lmo0733
3_94	464.595	3.69927	0.482985	7.65919	1.87e-14	1.54e-12	Unknown 707	NA	NA	NA	NA	NA	NA	NA
4_11	290.515	2.89055	0.795477	3.63373	0.000279353	0.00226223	Unknown 1014	NA	NA	K02341	holB	DNA polymerase III subunit delta' [EC:2.7.7.7]	NA	lmo0162
4_119	145.583	5.51641	1.07097	5.15085	2.59e-07	4.92e-06	Unknown 1110	NA	NA	K07707	agrA, blpR, fsrA	two-component system, LytTR family, response regulator AgrA	agrA	lmo0051
4_120	147.133	3.64072	0.999732	3.6417	0.000270845	0.00221435	Unknown 1111	NA	NA	K07706	agrC, blpH, fsrC	two-component system, LytTR family, sensor histidine kinase AgrC [EC:2.7.13.3]	NA	lmo0050
4_130	22.5626	6.41202	1.55695	4.11831	3.82e-05	0.000437963	Unknown 1121	NA	NA	K10536	aguA	agmatine deiminase [EC:3.5.3.12]	NA	lmo0040,lmo0038
4_133	28.7015	-8.05393	2.45275	-3.28364	0.00102476	0.00672401	Unknown 1124	NA	NA	K20265	gadC	glutamate:GABA antiporter	NA	lmo2362,lmo0037,lmo0448
4_139	100.04	2.66142	1.03755	2.5651	0.0103147	0.0454308	fig|1639.8341.peg.2135	Transcriptional regulator, LacI family	- none -	K02529	lacI, galR	LacI family transcriptional regulator	NA	lmo1599,lmo1994,lmo1727,lmo0858,lmo0734
4_145	37.8995	-5.57828	2.12619	-2.6236	0.00870061	0.0396878	Unknown 1134	NA	NA	NA	NA	NA	NA	NA
4_151	744.723	-5.10203	0.891088	-5.72562	1.03e-08	2.9e-07	fig|1639.8341.peg.2147	hypothetical protein	- none -	NA	NA	NA	NA	NA
4_157	386.034	2.49659	0.679825	3.6724	0.000240279	0.00200939	Unknown 1144	NA	NA	K02826	qoxA	cytochrome aa3-600 menaquinol oxidase subunit II [EC:7.1.1.5]	NA	lmo0013
4_164	857.089	2.90583	0.540789	5.37331	7.73e-08	1.72e-06	Unknown 1151	NA	NA	K02470	gyrB	DNA gyrase subunit B [EC:5.99.1.3]	gyrB	lmo0006
4_180	9.64389	-20.335	2.9547	-6.88227	5.89e-12	3.01e-10	fig|1639.8341.peg.2177	Rhamnulose-1-phosphate aldolase (EC 4.1.2.19)	- none -	K01629	rhaD	rhamnulose-1-phosphate aldolase [EC:4.1.2.19]	NA	lmo2847
4_194	9.30759	-21.0083	2.66576	-7.88081	3.25e-15	2.97e-13	fig|1639.8341.peg.2191	Uncharacterized glycosyl hydrolase YcjT	- none -	K04844	ycjT	hypothetical glycosyl hydrolase [EC:3.2.1.-]	NA	NA
4_198	218.047	3.97619	0.940235	4.22894	2.35e-05	0.00028342	Unknown 1160	NA	NA	K07078	K07078	uncharacterized protein	NA	lmo2829
4_202	784.098	2.149	0.625195	3.43733	0.000587483	0.00424681	fig|1639.8341.peg.2199	Phosphoserine aminotransferase (EC 2.6.1.52)	Glycine and Serine Utilization, Pyridoxin (Vitamin B6) Biosynthesis, Serine Biosynthesis	K00831	serC, PSAT1	phosphoserine aminotransferase [EC:2.6.1.52]	NA	lmo2825
4_203	424.496	2.48734	0.795547	3.12658	0.00176854	0.0107755	fig|1639.8341.peg.2200	D-3-phosphoglycerate dehydrogenase (EC 1.1.1.95)	Glycine and Serine Utilization, Pyridoxin (Vitamin B6) Biosynthesis, Serine Biosynthesis	K00058	serA, PHGDH	D-3-phosphoglycerate dehydrogenase / 2-oxoglutarate reductase [EC:1.1.1.95 1.1.1.399]	NA	lmo2824
4_207	107.585	-4.18195	1.23661	-3.38178	0.00072017	0.00492831	fig|1639.8341.peg.2204	Transcriptional regulator, AraC family / Glycoside hydrolase	- none -	K01198	xynB	xylan 1,4-beta-xylosidase [EC:3.2.1.37]	NA	NA
4_210	14.2205	-6.41688	2.13205	-3.00972	0.00261488	0.0148042	fig|1639.8341.peg.2207	N-acyl-L-amino acid amidohydrolase (EC 3.5.1.14)	- none -	K01436	K01436	amidohydrolase [EC:3.5.1.-]	NA	NA
4_225	323.903	2.74465	0.713147	3.84865	0.000118772	0.00112988	fig|1639.8341.peg.2223	16S rRNA (guanine(527)-N(7))-methyltransferase (EC 2.1.1.170)	- none -	K03501	gidB, rsmG	16S rRNA (guanine527-N7)-methyltransferase [EC:2.1.1.170]	NA	lmo2802
4_226	78.6497	5.41466	1.64047	3.30068	0.0009645	0.00640557	fig|1639.8341.peg.2224	N-acetylmannosamine-6-phosphate 2-epimerase (EC 5.1.3.9)	- none -	K01788	nanE	N-acylglucosamine-6-phosphate 2-epimerase [EC:5.1.3.9]	NA	lmo2801
4_227	212.278	-9.95915	1.86877	-5.32926	9.86e-08	2.1e-06	fig|1639.8341.peg.2225	Oxidoreductase, Gfo/Idh/MocA family	- none -	K18855		UDP-N-acetylglucosamine 3-dehydrogenase [EC:1.1.1.374]	NA	NA
4_229	41.5015	-4.27687	1.63966	-2.6084	0.00909677	0.0409835	fig|1639.8341.peg.2227	Hydrolase, haloacid dehalogenase-like family	- none -	K07025	K07025	putative hydrolase of the HAD superfamily	NA	lmo0635
4_230	32.9105	-6.35744	2.16168	-2.94098	0.00327177	0.0179181	fig|1639.8341.peg.2228	PTS system, mannitol-specific IIA component (EC 2.7.1.197)	- none -	K02798	PTS-Mtl-EIIA, mtlA, cmtB	PTS system, mannitol-specific IIA component [EC:2.7.1.197]	NA	lmo2797
4_233	75.4671	3.82194	1.17447	3.25419	0.00113715	0.0073299	fig|1639.8341.peg.2231	Chromosome (plasmid) partitioning protein ParB-2	- none -	K03497	parB, spo0J	chromosome partitioning protein, ParB family	NA	lmo2790,lmo2794
4_244	47.888	-8.73751	1.82135	-4.79729	1.61e-06	2.71e-05	fig|1639.8341.peg.2242	PTS system, beta-glucoside-specific, IIC component	- none -	K02761	PTS-Cel-EIIC, celB, chbC	PTS system, cellobiose-specific IIC component	NA	lmo0901,lmo0915,lmo2684,lmo2708,lmo2763,lmo2783,lmo0298,lmo0034,lmo0373,lmo0876
4_261	92.9958	4.40592	0.998343	4.41323	1.02e-05	0.00013716	fig|1639.8341.peg.2259	hypothetical protein	- none -	NA	NA	NA	NA	NA
4_267	1287.34	3.30516	1.22748	2.69264	0.00708882	0.0344218	Unknown 1170	NA	NA	K01223	B, bglA	6-phospho-beta-glucosidase [EC:3.2.1.86]	NA	lmo0739,lmo0271,lmo0261,lmo2761,lmo0574,lmo0018,lmo2771,lmo0917,lmo0319
4_281	207.838	-3.57475	1.13057	-3.16189	0.00156747	0.00968876	fig|1639.8341.peg.2281	general stress protein 26	- none -	NA	NA	NA	NA	NA
4_283	34.4652	5.09704	1.61863	3.14898	0.00163839	0.0100302	fig|1639.8341.peg.2283	hypothetical protein	- none -	K07343	tfoX	DNA transformation protein and related proteins	NA	lmo2746
4_293	252.79	2.16941	0.845107	2.56702	0.0102576	0.0452574	Unknown 1177	NA	NA	K00865	glxK, garK	glycerate 2-kinase [EC:2.7.1.165]	NA	lmo2736,lmo2832
4_295	160.343	-2.37037	0.93318	-2.5401	0.0110822	0.0478235	Unknown 1179	NA	NA	K01191	MAN2C1	alpha-mannosidase [EC:3.2.1.24]	NA	lmo2015,lmo2014,lmo2734
4_296	204.85	-4.50639	0.92109	-4.89245	9.96e-07	1.71e-05	Unknown 1180	NA	NA	K02768;K02769;K02770	NA	NA	NA	NA
4_3	1817.02	-3.36613	0.801227	-4.20122	2.65e-05	0.000317461	Unknown 1007	NA	NA	NA	NA	NA	NA	NA
4_306	132.722	-2.70596	0.823373	-3.28643	0.00101466	0.00667485	Unknown 1184	NA	NA	K19802	ycjG, ykfB	L-Ala-D/L-Glu epimerase [EC:5.1.1.20]	NA	NA
4_307	204.853	-2.59311	0.708255	-3.66127	0.000250972	0.00208519	Unknown 1185	NA	NA	K19575	bmrR	MerR family transcriptional regulator, activator of bmr gene	NA	NA
4_315	318.32	-3.17401	0.911063	-3.48386	0.000494246	0.00370902	fig|1639.8341.peg.2315	hypothetical protein	- none -	NA	NA	NA	NA	NA
4_319	55.79	3.62731	1.13968	3.18274	0.00145887	0.00912775	fig|1639.8341.peg.2319	hypothetical protein	- none -	NA	NA	NA	NA	NA
4_321	374.314	-7.05979	1.13586	-6.21538	5.12e-10	1.82e-08	fig|1639.8341.peg.2321	PTS system, cellobiose-specific IIC component	- none -	K02761	PTS-Cel-EIIC, celB, chbC	PTS system, cellobiose-specific IIC component	NA	lmo0901,lmo0915,lmo2684,lmo2708,lmo2763,lmo2783,lmo0298,lmo0034,lmo0373,lmo0876
4_332	741.125	-7.43489	1.00963	-7.36395	1.79e-13	1.23e-11	Unknown 1191	NA	NA	K05881	dhaM	phosphoenolpyruvate---glycerone phosphotransferase subunit DhaM [EC:2.7.1.121]	NA	lmo0351,lmo2697
4_333	1239.7	-5.95755	0.852241	-6.99045	2.74e-12	1.52e-10	Unknown 1192	NA	NA	K05879	dhaL	phosphoenolpyruvate---glycerone phosphotransferase subunit DhaL [EC:2.7.1.121]	NA	lmo0347,lmo2696
4_334	1264.12	-4.17062	0.920536	-4.53064	5.88e-06	8.7e-05	Unknown 1193	NA	NA	K05878	dhaK	phosphoenolpyruvate---glycerone phosphotransferase subunit DhaK [EC:2.7.1.121]	NA	lmo2695,lmo0348
4_346	1544.53	-4.37434	0.692681	-6.31509	2.7e-10	1.03e-08	Unknown 1195	NA	NA	K02759	PTS-Cel-EIIA, celC, chbA	PTS system, cellobiose-specific IIA component [EC:2.7.1.196 2.7.1.205]	NA	lmo0916,lmo1719,lmo2259,lmo2685,lmo2765,lmo2780,lmo0874,lmo0301
4_347	4508.4	-5.68455	0.661138	-8.59814	8.1e-18	1.15e-15	Unknown 1196	NA	NA	K02761	PTS-Cel-EIIC, celB, chbC	PTS system, cellobiose-specific IIC component	NA	lmo0901,lmo0915,lmo2684,lmo2708,lmo2763,lmo2783,lmo0298,lmo0034,lmo0373,lmo0876
4_348	199.845	-7.30192	1.10774	-6.59171	4.35e-11	1.85e-09	Unknown 1197	NA	NA	K02760	PTS-Cel-EIIB, celA, chbB	PTS system, cellobiose-specific IIB component [EC:2.7.1.196 2.7.1.205]	NA	lmo0875,lmo0914,lmo1095,lmo1720,lmo2373,lmo2683,lmo2762,lmo2782,lmo0374,lmo0299
4_357	1230.78	-3.63593	0.771263	-4.71425	2.43e-06	3.83e-05	Unknown 1200	NA	NA	K01808	rpiB	ribose 5-phosphate isomerase B [EC:5.3.1.6]	NA	lmo2662,lmo2674,lmo0498,lmo0736,lmo0345
4_358	908.148	-4.31282	1.22699	-3.51497	0.000439803	0.00337974	Unknown 1201	NA	NA	K06149	uspA	universal stress protein A	NA	NA
4_359	335.042	-3.15154	0.928784	-3.39319	0.000690827	0.00480388	fig|1639.8341.peg.2359	Transcriptional regulator, AraC family	- none -	NA	NA	NA	NA	NA
4_36	1759.41	-2.52049	0.838405	-3.0063	0.00264451	0.014882	Unknown 1036	NA	NA	K02033	ABC.PE.P	peptide/nickel transport system permease protein	NA	lmo0136
4_362	657.123	-2.13095	0.716696	-2.97329	0.00294622	0.016319	fig|1639.8341.peg.2362	Uncharacterized DUF1113 membrane protein family	- none -	NA	NA	NA	NA	NA
4_363	17488.5	-8.71787	0.684476	-12.7366	3.7e-37	3.16e-34	fig|1639.8341.peg.2363	Predicted galactitol operon regulator (Transcriptional antiterminator), BglG family / PTS system, IIA component	- none -	K02821	PTS-Ula-EIIA, ulaC, sgaA	PTS system, ascorbate-specific IIA component [EC:2.7.1.194]	NA	lmo1973,lmo2651
4_364	871.532	-6.10273	1.11365	-5.47991	4.26e-08	1.05e-06	fig|1639.8341.peg.2364	PTS system, galactitol-specific IIA component (EC 2.7.1.200)	- none -	K02773	PTS-Gat-EIIA, gatA, sgcA	PTS system, galactitol-specific IIA component [EC:2.7.1.200]	NA	lmo2667,lmo2098,lmo0503
4_365	227.154	-10.4392	2.3688	-4.40695	1.05e-05	0.000138286	fig|1639.8341.peg.2365	PTS system, galactitol-specific IIB component (EC 2.7.1.200)	- none -	K02774	PTS-Gat-EIIB, gatB, sgcB	PTS system, galactitol-specific IIB component [EC:2.7.1.200]	NA	lmo2666,lmo0507,lmo2097
4_366	9103.81	-9.08368	0.949089	-9.57094	1.06e-21	3.39e-19	fig|1639.8341.peg.2366	PTS system, galactitol-specific IIC component	- none -	K02775	PTS-Gat-EIIC, gatC, sgcC	PTS system, galactitol-specific IIC component	NA	lmo2665,lmo0508,lmo2096
4_367	6469.81	-7.75936	0.879323	-8.82423	1.1e-18	1.76e-16	fig|1639.8341.peg.2367	Sorbitol dehydrogenase homologue (EC:1.1.1.14)	- none -	K00008	SORD, gutB	L-iditol 2-dehydrogenase [EC:1.1.1.14]	NA	lmo2663,lmo2664,lmo0506
4_368	4904.06	-6.52908	0.852215	-7.66131	1.84e-14	1.54e-12	fig|1639.8341.peg.2368	Galactitol-1-phosphate 5-dehydrogenase (EC 1.1.1.251)	- none -	K00008	SORD, gutB	L-iditol 2-dehydrogenase [EC:1.1.1.14]	NA	lmo2663,lmo2664,lmo0506
4_369	379.49	-9.07996	1.41441	-6.41961	1.37e-10	5.38e-09	fig|1639.8341.peg.2369	Ribose-5-phosphate isomerase B (EC 5.3.1.6)	- none -	K01808	rpiB	ribose 5-phosphate isomerase B [EC:5.3.1.6]	NA	lmo2662,lmo2674,lmo0498,lmo0736,lmo0345
4_37	2099.02	-2.85065	0.825057	-3.45509	0.000550106	0.00403359	Unknown 1037	NA	NA	K02035	ABC.PE.S	peptide/nickel transport system substrate-binding protein	ctaP	lmo2569,lmo0135,lmo0152
4_370	1117.98	-8.48582	1.06961	-7.93354	2.13e-15	2.02e-13	fig|1639.8341.peg.2370	Ribulose-phosphate 3-epimerase (EC 5.1.3.1)	Pentose phosphate pathway	K01783	rpe, RPE	ribulose-phosphate 3-epimerase [EC:5.1.3.1]	NA	lmo2659,lmo2661,lmo1818,lmo0499,lmo0505,lmo0735
4_371	3371.76	-5.34899	0.723717	-7.391	1.46e-13	1.04e-11	fig|1639.8341.peg.2371	Transketolase (EC 2.2.1.1)	Pentose phosphate pathway	K00615	tktA, tktB	transketolase [EC:2.2.1.1]	NA	lmo2660,lmo0342,lmo1032,lmo1033,lmo1305
4_372	1271.23	-4.3743	0.832663	-5.25339	1.49e-07	3.03e-06	fig|1639.8341.peg.2372	Ribulose-phosphate 3-epimerase (EC 5.1.3.1)	Pentose phosphate pathway	K01783	rpe, RPE	ribulose-phosphate 3-epimerase [EC:5.1.3.1]	NA	lmo2659,lmo2661,lmo1818,lmo0499,lmo0505,lmo0735
4_378	51585.9	-2.30073	0.660766	-3.48191	0.000497842	0.00371422	fig|1639.8341.peg.2378	Translation elongation factor Tu	Mycobacterium virulence operon involved in protein synthesis (SSU ribosomal proteins), Translation elongation factors bacterial	K02358	tuf, TUFM	elongation factor Tu	NA	lmo2653
4_380	73.6734	-8.01014	2.1234	-3.77231	0.000161742	0.00143217	fig|1639.8341.peg.2380	PTS system, IIA component	- none -	K02798	PTS-Mtl-EIIA, mtlA, cmtB	PTS system, mannitol-specific IIA component [EC:2.7.1.197]	NA	lmo2797
4_382	326.952	-7.52274	1.38371	-5.43665	5.43e-08	1.26e-06	fig|1639.8341.peg.2382	PTS system, IIC component, UlaA-type	- none -	K03475	PTS-Ula-EIIC, ulaA, sgaT	PTS system, ascorbate-specific IIC component	NA	lmo1971,lmo2649
4_384	92.1508	-4.82149	1.90613	-2.52946	0.0114237	0.0489662	fig|1639.8341.peg.2384	Creatinine amidohydrolase (EC 3.5.2.10)	Creatine and Creatinine Degradation	K01470		creatinine amidohydrolase [EC:3.5.2.10]	NA	lmo2647
4_385	328.511	-6.48095	1.63567	-3.96227	7.42e-05	0.000766067	fig|1639.8341.peg.2385	Protein of unknown function DUF1341	- none -	K17463	dgaF	2-dehydro-3-deoxy-phosphogluconate aldolase [EC:4.1.2.14]	NA	NA
4_386	981.626	-9.2218	1.54069	-5.98551	2.16e-09	6.81e-08	fig|1639.8341.peg.2386	hypothetical protein	- none -	K00845	glk	glucokinase [EC:2.7.1.2]	NA	NA
4_387	25.601	5.05627	1.5026	3.36501	0.000765409	0.00519544	fig|1639.8341.peg.2387	hypothetical protein	- none -	NA	NA	NA	NA	NA
4_394	4249.27	-3.05369	0.539139	-5.66402	1.48e-08	4.03e-07	fig|1639.8341.peg.2394	Putative pheromone precursor lipoprotein, related to Cad	Sex pheromones in Enterococcus faecalis and other Firmicutes	K20379	cad	sex pheromone cAD1	NA	NA
4_4	427.17	-3.47863	1.21966	-2.85214	0.00434261	0.0228815	Unknown 1008	NA	NA	K05340	glcU	glucose uptake protein	NA	lmo0169,lmo0424
4_403	7706.79	-3.59982	0.272926	-13.1897	1.01e-39	1.29e-36	Unknown 1207	NA	NA	K02965	RP-S19, rpsS	small subunit ribosomal protein S19	NA	lmo2628
4_428	372.645	-3.78381	0.636407	-5.94558	2.75e-09	8.39e-08	Unknown 1208	NA	NA	K01426	amiE	amidase [EC:3.5.1.4]	NA	lmo0849
4_429	386.748	-6.02208	0.866346	-6.95113	3.62e-12	1.93e-10	Unknown 1209	NA	NA	K07507	mgtC	putative Mg2+ transporter-C (MgtC) family protein	NA	lmo2602
4_435	813.268	2.48405	0.755245	3.28907	0.00100519	0.00662959	fig|1639.8341.peg.2436	SSU ribosomal protein S9p (S16e)	Ribosome SSU bacterial	K02996	RP-S9, MRPS9, rpsI	small subunit ribosomal protein S9	NA	lmo2596
4_436	30.5726	4.56662	1.61595	2.82597	0.00471378	0.0244677	Unknown 1210	NA	NA	NA	NA	NA	NA	NA
4_440	238.633	2.38395	0.600452	3.97026	7.18e-05	0.000749876	Unknown 1211	NA	NA	K13731	inlB	internalin B	NA	lmo0434
4_47	222.185	-8.71587	2.33016	-3.74047	0.000183679	0.00158795	Unknown 1045	NA	NA	NA	NA	NA	NA	NA
4_55	157.263	-21.6265	2.39703	-9.02222	1.84e-19	3.63e-17	Unknown 1053	NA	NA	NA	NA	NA	NA	NA
4_65	154.179	-4.86635	0.893646	-5.4455	5.17e-08	1.21e-06	fig|1639.8341.peg.2058	Heterodimeric efflux ABC transporter, permease/ATP-binding subunit 2	- none -	K06147	ABCB-BAC	ATP-binding cassette, subfamily B, bacterial	NA	lmo1131
4_67	1548.26	-7.28179	1.10783	-6.57302	4.93e-11	2.07e-09	Unknown 1061	NA	NA	K01183		chitinase [EC:3.2.1.14]	NA	lmo0105
4_77	12.0211	-5.65187	2.06379	-2.73859	0.00617032	0.0308999	Unknown 1071	NA	NA	NA	NA	NA	NA	NA
4_78	10.3463	-5.58826	2.12521	-2.62951	0.00855092	0.0392851	Unknown 1072	NA	NA	K02114	ATPF1E, atpC	F-type H+-transporting ATPase subunit epsilon	NA	lmo0093,lmo2528
4_79	21.7127	5.37962	1.90124	2.82953	0.00466165	0.0242463	Unknown 1073	NA	NA	K02112	ATPF1B, atpD	F-type H+/Na+-transporting ATPase subunit beta [EC:7.1.2.2 7.2.2.1]	NA	lmo0092,lmo2529
4_8	42.7789	5.97716	1.47809	4.04384	5.26e-05	0.0005825	Unknown 1011	NA	NA	K07461	K07461	putative endonuclease	NA	lmo0166
5_105	4750.27	-2.22993	0.572762	-3.8933	9.89e-05	0.000965888	fig|1639.8341.peg.2548	Enolase (EC 4.2.1.11)	Glycolysis and Gluconeogenesis	K01689	ENO, eno	enolase [EC:4.2.1.11]	NA	lmo2455
5_121	61.7698	-4.78395	1.71331	-2.79222	0.00523481	0.0267747	Unknown 1222	NA	NA	NA	NA	NA	NA	NA
5_126	321.752	-4.63843	0.638384	-7.2659	3.71e-13	2.43e-11	fig|1639.8341.peg.2569	Glutamate decarboxylase (EC 4.1.1.15)	- none -	K01580	gadB, gadA, GAD	glutamate decarboxylase [EC:4.1.1.15]	NA	lmo2363,lmo2434,lmo0447
5_132	164.215	2.28594	0.688265	3.3213	0.000895984	0.00597089	fig|1639.8341.peg.2575	Rod shape-determining protein RodA	- none -	K05837	rodA, mrdB	rod shape determining protein RodA	NA	lmo2427,lmo2428
5_137	56.6879	4.63376	1.45256	3.19007	0.00142236	0.00894305	fig|1639.8341.peg.2580	Cobalt-zinc-cadmium resistance protein	Cobalt-zinc-cadmium resistance	K13283	fieF	ferrous-iron efflux pump FieF	NA	NA
5_15	35.8588	6.74388	1.70958	3.94476	7.99e-05	0.000817639	fig|1639.8341.peg.2457	Thymidine kinase (EC 2.7.1.21)	pyrimidine conversions	K00857	tdk, TK	thymidine kinase [EC:2.7.1.21]	NA	lmo2544
5_154	86.2351	4.93873	1.21538	4.06352	4.83e-05	0.000540947	fig|1639.8341.peg.2597	UPF0759 protein YunF	- none -	NA	NA	NA	NA	NA
5_162	120.924	-3.55111	1.29042	-2.7519	0.0059251	0.0298446	Unknown 1232	NA	NA	K01095	pgpA	phosphatidylglycerophosphatase A [EC:3.1.3.27]	ltrC	NA
5_172	688.595	-5.24604	0.778717	-6.73677	1.62e-11	7.67e-10	Unknown 1237	NA	NA	K03281	TC.CIC	chloride channel protein, CIC family	NA	lmo2387
5_173	176.671	-2.77944	0.630569	-4.40783	1.04e-05	0.000138286	Unknown 1238	NA	NA	K09775	K09775	uncharacterized protein	NA	lmo2386
5_18	189.793	2.1959	0.863403	2.5433	0.010981	0.0474666	fig|1639.8341.peg.2461	Threonylcarbamoyl-AMP synthase (EC 2.7.7.87) / SUA5 domain with internal deletion	- none -	K07566	tsaC, rimN, SUA5	L-threonylcarbamoyladenylate synthase [EC:2.7.7.87]	NA	lmo2541
5_20	840.01	2.28269	0.672948	3.39207	0.000693656	0.00481048	fig|1639.8341.peg.2463	Serine hydroxymethyltransferase (EC 2.1.2.1)	5-FCL-like protein, Glycine Biosynthesis, Glycine and Serine Utilization, Serine Biosynthesis	K00600	glyA, SHMT	glycine hydroxymethyltransferase [EC:2.1.2.1]	NA	lmo2539
5_34	86.2554	2.25528	0.869162	2.59477	0.0094654	0.0423461	fig|1639.8341.peg.2477	MreB-like protein (Mbl protein)	- none -	K03569	mreB	rod shape-determining protein MreB and related proteins	NA	lmo1548,lmo1713,lmo2525
5_35	83.2883	2.22029	0.870838	2.54961	0.0107845	0.0469392	fig|1639.8341.peg.2478	3-hydroxyacyl-[acyl-carrier-protein] dehydratase, FabZ form (EC 4.2.1.59)	Fatty Acid Biosynthesis FASII	K02372	fabZ	3-hydroxyacyl-[acyl-carrier-protein] dehydratase [EC:4.2.1.59]	NA	lmo2524
5_38	175.842	-2.58315	0.968169	-2.66808	0.00762867	0.0363617	fig|1639.8341.peg.2481	Cell wall-binding protein YocH	- none -	K19224	lytE, cwlF	peptidoglycan DL-endopeptidase LytE [EC:3.4.-.-]	NA	NA
5_41	65.0834	2.71901	0.892167	3.04764	0.00230644	0.013414	fig|1639.8341.peg.2484	Undecaprenyl-phosphate alpha-N-acetylglucosaminyl 1-phosphate transferase (EC 2.7.8.33)	- none -	K02851	wecA, tagO, rfe	UDP-GlcNAc:undecaprenyl-phosphate/decaprenyl-phosphate GlcNAc-1-phosphate transferase [EC:2.7.8.33 2.7.8.35]	NA	lmo0959,lmo2519
5_44	42.154	-3.72377	1.23407	-3.01747	0.00254891	0.0145108	Unknown 1215	NA	NA	K00560	thyA, TYMS	thymidylate synthase [EC:2.1.1.45]	NA	lmo1874
5_53	357.306	2.44817	0.520355	4.70481	2.54e-06	3.99e-05	fig|1639.8341.peg.2496	Cell-division-associated, ABC-transporter-like signaling protein FtsE	- none -	K09812	ftsE	cell division transport system ATP-binding protein	NA	lmo2507
5_55	3366.13	2.18483	0.482508	4.52807	5.95e-06	8.7e-05	fig|1639.8341.peg.2498	D-glutamyl-L-m-Dpm peptidase P45; Peptidoglycan lytic protein P45	- none -	K21471	cwlO	peptidoglycan DL-endopeptidase CwlO [EC:3.4.-.-]	NA	lmo2505
5_56	236.863	2.35632	0.908007	2.59504	0.00945791	0.0423461	fig|1639.8341.peg.2499	SMC peptidase	- none -	K21471	cwlO	peptidoglycan DL-endopeptidase CwlO [EC:3.4.-.-]	NA	lmo2505
5_61	59.8498	3.53623	1.29343	2.73399	0.00625718	0.0312737	fig|1639.8341.peg.2504	Phosphate ABC transporter, substrate-binding protein PstS (TC 3.A.1.7.1)	- none -	K02040	pstS	phosphate transport system substrate-binding protein	NA	lmo2499
5_62	106.187	8.88839	1.53183	5.80246	6.54e-09	1.92e-07	fig|1639.8341.peg.2505	Phosphate ABC transporter, permease protein PstC (TC 3.A.1.7.1)	- none -	K02037	pstC	phosphate transport system permease protein	NA	lmo2498
5_63	113.774	4.78291	1.33586	3.58039	0.000343076	0.00270133	fig|1639.8341.peg.2506	Phosphate ABC transporter, permease protein PstA (TC 3.A.1.7.1)	- none -	K02038	pstA	phosphate transport system permease protein	NA	lmo2497
5_64	137.18	4.8787	1.39858	3.48833	0.000486049	0.00365823	fig|1639.8341.peg.2507	Phosphate ABC transporter, ATP-binding protein PstB (TC 3.A.1.7.1)	- none -	K02036	pstB	phosphate transport system ATP-binding protein [EC:7.3.2.1]	NA	lmo2495,lmo2496
5_65	140.864	4.96226	1.27859	3.88103	0.000104015	0.00100443	fig|1639.8341.peg.2508	Phosphate ABC transporter, ATP-binding protein PstB (TC 3.A.1.7.1)	- none -	K02036	pstB	phosphate transport system ATP-binding protein [EC:7.3.2.1]	NA	lmo2495,lmo2496
5_66	38.9434	6.85532	1.84942	3.70675	0.000209937	0.0017789	fig|1639.8341.peg.2509	Phosphate transport system regulatory protein PhoU	- none -	K02039	phoU	phosphate transport system protein	NA	lmo2494
5_79	150.053	-2.4965	0.804105	-3.1047	0.00190474	0.0114688	fig|1639.8341.peg.2522	Inorganic pyrophospatase PpaX (EC 3.1.3.18)	- none -	K06019	ppaX	pyrophosphatase PpaX [EC:3.6.1.1]	NA	lmo2481
5_8	111.108	3.11407	0.912156	3.41397	0.000640244	0.00451878	fig|1639.8341.peg.2450	Transcription termination factor Rho	Transcription factors bacterial	K03628	rho	transcription termination factor Rho	NA	lmo2551
5_80	79.7227	-3.06953	0.972476	-3.15641	0.00159726	0.00980186	fig|1639.8341.peg.2523	Putative acetyltransferase YvoF	- none -	NA	NA	NA	NA	NA
5_96	63.2212	3.52916	1.19838	2.94493	0.00323026	0.0177387	fig|1639.8341.peg.2539	Transcriptional regulator, AcrR family	- none -	K21962	acnR	TetR/AcrR family transcriptional regulator, transcriptional repressor of aconitase	NA	NA
5_97	1215.35	-3.71946	0.609268	-6.10481	1.03e-09	3.42e-08	fig|1639.8341.peg.2540	transporter, MMPL family	- none -	K06994	K06994	putative drug exporter of the RND superfamily	NA	lmo1226,lmo2463
5_98	447.91	-2.35918	0.572247	-4.12265	3.75e-05	0.000431726	fig|1639.8341.peg.2541	Microsomal dipeptidase precursor (EC 3.4.13.19)	- none -	K01273	DPEP	membrane dipeptidase [EC:3.4.13.19]	NA	NA
6_11	146.828	-4.01481	1.06258	-3.77837	0.000157857	0.00141244	Unknown 1259	NA	NA	K00788	thiE	thiamine-phosphate pyrophosphorylase [EC:2.5.1.3]	NA	lmo0318
6_12	86.7465	-5.03517	1.38556	-3.63405	0.000279011	0.00226223	Unknown 1260	NA	NA	K00941	thiD	hydroxymethylpyrimidine/phosphomethylpyrimidine kinase [EC:2.7.1.49 2.7.4.7]	NA	lmo0317
6_16	8.62653	-20.7076	2.74617	-7.54055	4.68e-14	3.63e-12	Unknown 1264	NA	NA	K03424	tatD	TatD DNase family protein [EC:3.1.21.-]	NA	lmo0313,lmo0185
6_31	111.336	-3.7135	0.933361	-3.97863	6.93e-05	0.00073294	fig|1639.8341.peg.2669	PTS system, cellobiose-specific IIC component	- none -	K02761	PTS-Cel-EIIC, celB, chbC	PTS system, cellobiose-specific IIC component	NA	lmo0901,lmo0915,lmo2684,lmo2708,lmo2763,lmo2783,lmo0298,lmo0034,lmo0373,lmo0876
6_36	90.6024	-3.75831	1.12563	-3.33885	0.000841255	0.00566519	Unknown 1277	NA	NA	K00783	rlmH	23S rRNA (pseudouridine1915-N3)-methyltransferase [EC:2.1.1.177]	NA	lmo0293
6_37	1707.49	-3.10134	0.426328	-7.27452	3.48e-13	2.34e-11	Unknown 1278	NA	NA	K04771	degP, htrA	serine protease Do [EC:3.4.21.107]	htrA	lmo0292
6_44	124.006	3.30405	0.842728	3.92066	8.83e-05	0.000875871	fig|1639.8341.peg.2683	Methionine ABC transporter substrate-binding protein	Methionine Biosynthesis, Methionine Degradation	K02073	metQ	D-methionine transport system substrate-binding protein	NA	lmo0285,lmo2417
6_45	329.746	2.05524	0.568627	3.61439	0.000301061	0.00241509	fig|1639.8341.peg.2684	Methionine ABC transporter ATP-binding protein	Methionine Biosynthesis, Methionine Degradation	K02071	metN	D-methionine transport system ATP-binding protein	NA	lmo0284,lmo2419
6_46	512.606	2.86488	0.532323	5.38185	7.37e-08	1.67e-06	fig|1639.8341.peg.2685	Methionine ABC transporter permease protein	Methionine Biosynthesis, Methionine Degradation	K02072	metI	D-methionine transport system permease protein	NA	lmo0283,lmo2418
6_49	1366.79	-2.38936	0.668733	-3.57297	0.000352961	0.00277063	Unknown 1285	NA	NA	K04068	nrdG	anaerobic ribonucleoside-triphosphate reductase activating protein [EC:1.97.1.4]	NA	lmo0280
6_50	1398.37	-2.82202	0.654634	-4.31083	1.63e-05	0.000204018	Unknown 1286	NA	NA	K21636	nrdD	ribonucleoside-triphosphate reductase (formate) [EC:1.1.98.6]	NA	lmo0279
6_51	578.013	-4.04588	0.846374	-4.78026	1.75e-06	2.89e-05	fig|1639.8341.peg.2690	Maltodextrin ABC transporter, ATP-binding protein MsmX	- none -	K10112	msmX, msmK, malK, sugC, ggtA, msiK	multiple sugar transport system ATP-binding protein	NA	lmo0278
6_60	180.598	2.27669	0.753959	3.01965	0.00253065	0.0145013	Unknown 1289	NA	NA	K02034	ABC.PE.P1	peptide/nickel transport system permease protein	NA	lmo0137,lmo0269
6_63	12.9499	-7.13492	2.32392	-3.07021	0.00213908	0.0126418	Unknown 1292	NA	NA	K06075	slyA	MarR family transcriptional regulator, transcriptional regulator for hemolysin	NA	NA
6_64	336.576	-4.52547	1.11957	-4.04217	5.3e-05	0.000584155	Unknown 1293	NA	NA	K01439	dapE	succinyl-diaminopimelate desuccinylase [EC:3.5.1.18]	NA	lmo1620,lmo0265
6_66	5835.19	-5.59049	0.880268	-6.3509	2.14e-10	8.3e-09	Unknown 1295	NA	NA	K13730	inlA	internalin A	inlH	lmo0433
6_78	805.7	2.71665	0.50862	5.34121	9.23e-08	2e-06	Unknown 1307	NA	NA	K02935	RP-L7, MRPL12, rplL	large subunit ribosomal protein L7/L12	NA	lmo0251
6_94	136.648	3.00585	0.891611	3.37126	0.000748258	0.00510611	Unknown 1323	NA	NA	K06865	K06865	ATPase	NA	NA
7_1	94.3957	4.81844	1.41152	3.41365	0.000640999	0.00451878	Unknown 1329	NA	NA	K09825	perR	Fur family transcriptional regulator, peroxide stress response regulator	perR	lmo1683
7_12	843.104	-4.51641	0.948163	-4.76333	1.9e-06	3.1e-05	fig|1639.8341.peg.2750	Cell division inhibitor Slr1223 (YfcH in EC), contains epimerase/dehydratase and DUF1731 domains	- none -	K07071	K07071	uncharacterized protein	NA	lmo1694
7_17	57.8674	-4.31602	1.35415	-3.18726	0.00143626	0.00900834	fig|1639.8341.peg.2755	Methyl-accepting chemotaxis protein	- none -	K03406	mcp	methyl-accepting chemotaxis protein	NA	lmo0723
7_20	28.7416	5.6747	2.04289	2.77779	0.00547303	0.0278439	Unknown 1341	NA	NA	K21252	fosX	fosfomycin resistance protein FosX	fosX	lmo1702
7_22	60.9043	-2.90078	1.11323	-2.60574	0.00916764	0.0412302	Unknown 1343	NA	NA	K07397	yhfA	putative redox protein	NA	NA
7_27	206.699	2.23938	0.589454	3.79908	0.000145236	0.0013332	Unknown 1346	NA	NA	K01265	map	methionyl aminopeptidase [EC:3.4.11.18]	NA	lmo1709
7_36	1146.58	-3.33609	0.769055	-4.33791	1.44e-05	0.000182228	Unknown 1350	NA	NA	K09963	K09963	uncharacterized protein	NA	lmo1718
7_38	592.743	-4.34704	0.69836	-6.22465	4.83e-10	1.74e-08	Unknown 1352	NA	NA	K02760	PTS-Cel-EIIB, celA, chbB	PTS system, cellobiose-specific IIB component [EC:2.7.1.196 2.7.1.205]	NA	lmo0875,lmo0914,lmo1095,lmo1720,lmo2373,lmo2683,lmo2762,lmo2782,lmo0374,lmo0299
7_48	97.7498	4.39679	1.46599	2.99919	0.00270697	0.0151384	fig|1639.8341.peg.2786	N-acetyl-D-glucosamine ABC transporter, substrate-binding protein	- none -	K02027	ABC.MS.S	multiple sugar transport system substrate-binding protein	NA	lmo2839,lmo0181,lmo0859,lmo0768,lmo1730
7_7	464.586	2.32782	0.64103	3.63137	0.000281923	0.00227583	Unknown 1333	NA	NA	K03575	mutY	A/G-specific adenine glycosylase [EC:3.2.2.31]	NA	lmo1689
7_8	1423.28	-4.18857	0.577102	-7.25794	3.93e-13	2.51e-11	fig|1639.8341.peg.2746	Uncharacterized membrane protein YfhP	- none -	K07038	K07038	inner membrane protein	NA	lmo1690
8_2	70.6826	2.89695	0.854953	3.38843	0.00070294	0.00484858	fig|1639.8341.peg.2834	Glucose:proton symporter GlcU	- none -	K05340	glcU	glucose uptake protein	NA	lmo0169,lmo0424
8_27	62.7703	3.66978	1.17836	3.11433	0.00184365	0.0111534	Unknown 1405	NA	NA	K01771	plc	1-phosphatidylinositol phosphodiesterase [EC:4.6.1.13]	plcA	lmo0201
8_28	1456.41	5.41189	0.883206	6.12754	8.92e-10	3.01e-08	fig|1639.8341.peg.2860	Thiol-activated cytolysin	Listeria Pathogenicity Island LIPI-1 extended	K11031	slo	thiol-activated cytolysin	hly	lmo0202
8_31	204.026	3.86604	1.24823	3.09722	0.00195344	0.0116796	fig|1639.8341.peg.2863	Broad-substrate range phospholipase C (EC 3.1.4.3)	Listeria Pathogenicity Island LIPI-1 extended	K01114	plc	phospholipase C [EC:3.1.4.3]	plcB	lmo0205
8_36	3669.65	-2.21038	0.435965	-5.07009	3.98e-07	7.22e-06	Unknown 1408	NA	NA	K00016	LDH, ldh	L-lactate dehydrogenase [EC:1.1.1.27]	ldh	lmo1534,lmo1667,lmo0210
8_37	6731.54	-2.76291	0.499068	-5.53614	3.09e-08	7.76e-07	fig|1639.8341.peg.2869	LSU ribosomal protein L25p	Ribosome LSU bacterial	K02897	RP-L25, rplY	large subunit ribosomal protein L25	NA	lmo0211
8_39	61.6405	7.94757	1.52792	5.20155	1.98e-07	3.83e-06	fig|1639.8341.peg.2871	Peptidyl-tRNA hydrolase (EC 3.1.1.29)	Sporulation-associated proteins with broader functions, Translation termination factors bacterial	K01056	PTH1, pth, spoVC	peptidyl-tRNA hydrolase, PTH1 family [EC:3.1.1.29]	NA	lmo0213
8_45	310.343	2.34296	0.650142	3.60377	0.000313631	0.00249396	fig|1639.8341.peg.2877	tRNA(Ile)-lysidine synthetase (EC 6.3.4.19) / Hypoxanthine-guanine phosphoribosyltransferase (EC 2.4.2.8)	Folate biosynthesis cluster, Folate biosynthesis cluster, Purine conversions, tRNA processing	K15780	tilS-hprT	bifunctional protein TilS/HprT [EC:6.3.4.19 2.4.2.8]	NA	lmo0219
9_17	807.493	-3.35438	0.885211	-3.78935	0.000151041	0.0013567	fig|1639.8341.peg.2905	Zinc-type alcohol dehydrogenase-like protein	- none -	K00344	qor, CRYZ	NADPH2:quinone reductase [EC:1.6.5.5]	NA	NA
9_18	236.991	-4.34178	1.03651	-4.18884	2.8e-05	0.000332177	fig|1639.8341.peg.2906	Dihydrofolate reductase homolog	- none -	K00287	DHFR, folA	dihydrofolate reductase [EC:1.5.1.3]	NA	lmo1873
9_19	292.033	-4.44811	0.859216	-5.17694	2.26e-07	4.34e-06	fig|1639.8341.peg.2907	Nicotinamidase (EC 3.5.1.19)	NAD and NADP cofactor biosynthesis global	K08281	pncA	nicotinamidase/pyrazinamidase [EC:3.5.1.19 3.5.1.-]	NA	lmo2571
9_2	347.103	-2.15798	0.568321	-3.7971	0.000146396	0.0013332	fig|1639.8341.peg.2889	Uncharacterized MFS-type transporter	- none -	K18934	lmrS	MFS transporter, DHA2 family, multidrug resistance protein	NA	NA
9_20	280.929	-3.54802	0.927211	-3.82655	0.000129952	0.00121813	fig|1639.8341.peg.2908	hypothetical protein	- none -	NA	NA	NA	NA	NA
9_31	68.7611	2.9623	1.11983	2.64532	0.00816146	0.0379731	fig|1639.8341.peg.2919	DNA-directed RNA polymerase delta subunit (EC 2.7.7.6)	RNA polymerase bacterial	K03048	rpoE	DNA-directed RNA polymerase subunit delta	NA	lmo2560
9_4	1355.39	-3.5677	0.782017	-4.56217	5.06e-06	7.58e-05	fig|1639.8341.peg.2891	Putative formate dehydrogenase YrhE	- none -	K00123	fdoG, fdhF, fdwA	formate dehydrogenase major subunit [EC:1.17.1.9]	NA	lmo2586
9_7	183.438	-3.03048	0.74163	-4.08624	4.38e-05	0.000496418	fig|1639.8341.peg.2894	Two-component response regulator colocalized with HrtAB transporter	Heme, hemin uptake and utilization systems in GramPositives	K02483	K02483	two-component system, OmpR family, response regulator	NA	NA

## Sheet: TableS9_virulence_stress_genes
Table S9 List of stress and virulence associated genes used for building a custom database
gene	locus tag	lenght (AA)	strain	stress condition/virulence	function	reference
actA	lmo0204	639	EGDe	virulence	actin-assembly inducing protein precursor	Pathogenicity islands and virulence evolution in Listeria, Vázquez-Boland et al. 2001
agrA	lmo0051	242	EGDe	virulence	accessory gene regulator protein A	Identification of the agr locus of Listeria monocytogenes: role in bacterial virulence, Autret et al. 2003
ami	lmo2558	917	EGDe	virulence	autolysin, amidase	The autolysin Ami contributes to the adhesion of Listeria monocytogenes to eukaryotic cells via its cell wall anchor, Milohanic et al. 2001
arcA	lmo0043	410	EGD-e	acid stress	arginin deiminase	Molecular characterization of the arginine deiminase system in Listeria monocytogenes: regulation and role in acid tolerance, Ryan et al. 2009
arcC	lmo0039	313	EGD-e	acid stress	carbamate kinase	Molecular characterization of the arginine deiminase system in Listeria monocytogenes: regulation and role in acid tolerance, Ryan et al. 2009
argB	lmo1589	250	EGD-e	acid stress	acetylglutamate kinase	Molecular characterization of the arginine deiminase system in Listeria monocytogenes: regulation and role in acid tolerance, Ryan et al. 2009
argC	lmo1591	343	EGD-e	acid stress	N-acetyl-gamma-glutamyl-phosphate reductase	Molecular characterization of the arginine deiminase system in Listeria monocytogenes: regulation and role in acid tolerance, Ryan et al. 2009
argD	lmo1588	386	EGD-e	acid stress	acetylornithine aminotransferase	Molecular characterization of the arginine deiminase system in Listeria monocytogenes: regulation and role in acid tolerance, Ryan et al. 2009
argF	lmo1587	316	EGD-e	acid stress	ornithine carbamoyltransferase	Molecular characterization of the arginine deiminase system in Listeria monocytogenes: regulation and role in acid tolerance, Ryan et al. 2009
argG	lmo2090	404	EGD-e	acid stress	argininosuccinate synthase	Molecular characterization of the arginine deiminase system in Listeria monocytogenes: regulation and role in acid tolerance, Ryan et al. 2009
argH	lmo2091	456	EGD-e	acid stress	argininosuccinate lyase	Molecular characterization of the arginine deiminase system in Listeria monocytogenes: regulation and role in acid tolerance, Ryan et al. 2009
argR	lmo1367	149	EGD-e	acid stress	transcriptional regulator of the arginine deiminase system	Molecular characterization of the arginine deiminase system in Listeria monocytogenes: regulation and role in acid tolerance, Ryan et al. 2009
arsA1	LMOSA_2220	579	LO28 (LGI2)	arsenic	arsenic resistance genomic island	Genetic determinants for cadmium and arsenic resistance among Listeria monocytogenes serotype 4b Isolates from sporadic human listeriosis patients, Lee et al. 2014
arsA2	LMOSA_2260	580	LO28 (LGI2)	arsenic	arsenic resistance genomic island	Genetic determinants for cadmium and arsenic resistance among Listeria monocytogenes serotype 4b Isolates from sporadic human listeriosis patients, Lee et al. 2018
arsB1	LMOSA_2270	359	LO28 (LGI2)	arsenic	arsenic resistance genomic island	Genetic determinants for cadmium and arsenic resistance among Listeria monocytogenes serotype 4b Isolates from sporadic human listeriosis patients, Lee et al. 2019
arsB2	LMOSA_2280	351	LO28 (LGI2)	arsenic	arsenic resistance genomic island	Genetic determinants for cadmium and arsenic resistance among Listeria monocytogenes serotype 4b Isolates from sporadic human listeriosis patients, Lee et al. 2020
arsD1	LMOSA_2210	103	LO28 (LGI2)	arsenic	arsenic resistance genomic island	Genetic determinants for cadmium and arsenic resistance among Listeria monocytogenes serotype 4b Isolates from sporadic human listeriosis patients, Lee et al. 2013
arsD2	LMOSA_2240	123	LO28 (LGI2)	arsenic	arsenic resistance genomic island	Genetic determinants for cadmium and arsenic resistance among Listeria monocytogenes serotype 4b Isolates from sporadic human listeriosis patients, Lee et al. 2016
arsR1	LMOSA_2230	48	LO28 (LGI2)	arsenic	arsenic resistance genomic island	Genetic determinants for cadmium and arsenic resistance among Listeria monocytogenes serotype 4b Isolates from sporadic human listeriosis patients, Lee et al. 2015
arsR2	LMOSA_2250	123	LO28 (LGI2)	arsenic	arsenic resistance genomic island	Genetic determinants for cadmium and arsenic resistance among Listeria monocytogenes serotype 4b Isolates from sporadic human listeriosis patients, Lee et al. 2017
aut	lmo1076	572	EGDe	virulence	N-acetylmuramoyl-L-alanine amidase	Auto, a surface associated autolysin of Listeria monocytogenes required for entry into eukaryotic cells and virulence, Cabanes et al. 2004
betL	lmo2092	507	EGD-e	osmotic stress	glycine betaine transporter	Identification and disruption of BetL, a secondary glycine betaine transport system linked to the salt tolerance of Listeria monocytogenes LO28, Sleator et al. 1999
bilE	lmo1421	328	EGDe	virulence	bile acid hydrolase	SigB-dependent expression patterns of compatible solute transporter genes opuCA and lmo1421 and the conjugated bile salt hydrolase gene bsh in Listeria monocytogenes, Sue et al. 2003
bsh	lmo2067	325	EGDe	virulence	bile salt hydrolase	Listeria monocytogenes bile salt hydrolase is a PrfA-regulated virulence factor involved in the intestinal and hepatic phases of listeriosis, Dussurget et al. 2002
cadA1	CRD58_15970	711	AT3E, plasmid pLM58	cadmium	cadmium resistance cassette located on transposon Tn5422	Diverse cadmium resistance determinants in Listeria monocytogenes isolates from the turkdy processing plant environment, Mullapudi et al. 2010
cadA2	LMOh7858_pLM80_0083	705	H7858, plasmid pLM80	cadmium	cadmium resistance cassette located on plasmid pLM80	Diverse cadmium resistance determinants in Listeria monocytogenes isolates from the turkdy processing plant environment, Mullapudi et al. 2010
cadA3	lmo1100	707	EGD-e	cadmium	cadmium resistance cassette located in an integrative conjugative element	Diverse cadmium resistance determinants in Listeria monocytogenes isolates from the turkdy processing plant environment, Mullapudi et al. 2010
cadA4	LMOSA_2330,	700	ScottA	cadmium	cadmium resistance cassette	Novel cadmium resistance determinant in Listeria monocytogenes, Parsons et al. 2017.
cadA5	BG835_RS07990	700	OLM10	cadmium	cadmium resistance cassette	Dissemination and conservation of cadmium and arsenic resistance determinants in Listeria and other Gram-positive bacteria, Parsons et al. 2020
cadC1	CRD58_15975	119	AT3E, plasmid pLM58	cadmium	cadmium resistance cassette located on transposon Tn5422	Diverse cadmium resistance determinants in Listeria monocytogenes isolates from the turkdy processing plant environment, Mullapudi et al. 2010
cadC2	LMOh7858_pLM80_0082	119	H7858, plasmid pLM80	cadmium	cadmium resistance cassette located on plasmid pLM80	Diverse cadmium resistance determinants in Listeria monocytogenes isolates from the turkdy processing plant environment, Mullapudi et al. 2010
cadC3	lmo1102	111	EGD-e	cadmium	cadmium resistance cassette located in an integrative conjugative element	Diverse cadmium resistance determinants in Listeria monocytogenes isolates from the turkdy processing plant environment, Mullapudi et al. 2010
cadC4	LMOSA_2321	118	ScottA	cadmium	cadmium resistance cassette	Novel cadmium resistance determinant in Listeria monocytogenes, Parsons et al. 2017.
cadC5	BG835_RS07995	122	OLM10	cadmium	cadmium resistance cassette	Dissemination and conservation of cadmium and arsenic resistance determinants in Listeria and other Gram-positive bacteria, Parsons et al. 2020
chiA	lmo1883	352	EGDe	virulence	chitinase	Chitin hydrolysis by Listeria spp., including L. monocytogenes, Leisner et al. 2008
clpB	lmo2206	866	EGDe	virulence	ATP-dependent Clp protease proteolytic subunit	ClpB, a novel member of the Listeria monocytogenes CtsR regulon, is involved in virulence but not in general stress tolerance, Chastanet et al. 2004
clpC	lmo0232	820	EGDe	virulence	endopeptidase Clp ATP-binding chain C	ClpC ATPase is required for cell adhesion and invasion of Listeria monocytogenes, Nair et al. 2000
clpE	lmo0997	724	EGDe	virulence	ATP-dependent protease	ClpE, a novel member of the HSP100 family, is involved in cell division and virulence of Listeria monocytogenes, Nair et al. 1999
clpP	lmo2468	198	EGD-e	heat stress	ATP-dependent Clp protease proteolytic subunit	CtsR controls class III heat shock gene expression in the human pathogen Listeria monocytogenes, Nair et al. 2000
clpP	lmo2468	198	EGDe	virulence	ATP-dependent Clp protease proteolytic subunit	The ClpP serine protease is essential for the intracellular parasitism and virulence of Listeria moncoytogenes, Gaillot et al. 2000
clpX	lmo1268	419	EGD-e	heat stress	chaperone for ClpP	Insights into ClpXP proteolysis: Heterooligomerization and partial deactivation enhance chaperone affinity and substrate turnover in Listeria monocytogenes, Balogh et al. 2016
codY	lmo1280	259	EGDe	virulence	transcriptional repressor	Characterization of relA and codY mutants of Listeria monocytogenes: identification of the CodY regulon and its role in virulence, Bennett et al. 2007
cspD	lmo1879	66	EGD-e	cold and osmotic stress	cold shock protein	Role of cold shock proteins in growth of Listeria monocytogenes under cold and osmotic stress conditions, Schmid et al. 2009
ctaP	lmo0135	524	EGDe	virulence	multifunctional cysteine transport-associated protein	Listeria monocytogenes CtaP is a multifunctional custeine transport-associated protein required for bacterial pathogenesis, Xayarath et al. 2009
ctsR	lmo0229	152	EGD-e	heat stress	transcriptional regulator	CtsR controls class III heat shock gene expression in the human pathogen Listeria monocytogenes, Nair et al. 2000
ctsR	lmo0229	152	EGDe	virulence	transcriptional regulator	The CtsR regulator of Listeria monocytogenes contains a variant glycine repeat region that affects piezotolerance, stress resistance, motility and virulence, Karatzas et al. 2003
dal	lmo0886	368	EGDe	virulence	alanine racemase	Pathogenicity and immunogenicity of a Listeria monocytogenes that requires D-alanine for growth, Thompson et al. 1998
degU	lmo2515	228	EGDe	virulence	DNA-binding response regulator	Characterization of DegU, a response regulator in Listeria monocytogenes, involved in regulation of motility and contributes to virulence, Kndusen, Olsen, Dons 2004
dltA	lmo0974	510	EGDe	virulence	D-alanine-poly(phosphoribitol) ligase subunit 1	Formation of D-alanyl-lipoteichoic acid is required for adhesion and virulence of Listeria monocytogenes, Abachin et al. 2002
dnaJ	lmo1472	377	EGD-e	heat stress	heat shock protein	The Listeria monocytogenes DnaK chaperone is required for stress tolerance and efficient phagocytosis with macrophages, Hanawa et al. 1999
dnaK	lmo1473	613	EGD-e	heat stress	heat shock protein	The Listeria monocytogenes DnaK chaperone is required for stress tolerance and efficient phagocytosis with macrophages, Hanawa et al. 1999
emrC	E5D16_15160	128	N12-0935	QAC resistance	multidrug efflux SMR transporter	Benzalkonium tolerance genes and outcome in Listeria monocytogenes meningitis, Kremer et al. 2017.
emrE	AOA13_1592c	107	198	QAC resistance	quaternary ammonium compounds efflux pump	Tolerance of Listeria monocytogenes to Quaternary Ammonium Sanitizers Is Mediated by a Novel Efflux Pump Encoded by emrE, Kovacevic et al. 2015
fbpA	lmo1829	570	EGDe	virulence	fibronectin binding protein A	FbpA, a novel multifunctional R virulence factor, Dramsi et al. 2004
fepA	lmo2087	443	EGDe	drugs	MATE-family efflux pump	Overexpression of the novel MATE fluoroquinolone efflux pump FepA in Listeria monocytogenes is driven by inactivation of its local repressor FepR, Guérin et al. 2014
flaA	lmo0690	287	EGDe	virulence	flagellin	Role of flagellin and the two-component CheA/CheY system of Listeria moncoytogenes in host cell invasion and virulence, Dons et al. 2004
flgC	lmo0711	136	EGDe	virulence	flagellar basal body rod protein	Response regulator DegU of Listeria monocytogenes regulates the expression of flagella-specific genes, Williams et al. 2005
flgE	lmo0697	411	EGDe	virulence	flagellar hook protein	Response regulator DegU of Listeria monocytogenes regulates the expression of flagella-specific genes, Williams et al. 2005
fosX	lmo1702	133	EGD-e	fosfomycin	fosfomycin resistance protein	Structure and mechanism of the genomically encoded fosfomycin resistance protein, FosX, from Listeria monocytogenes, Fillgrove et al. 2007
fri	lmo0943	156	EGDe	virulence	non-heme iron-binding ferritin	Listeria monocytogenes ferritin protects against multiple stresses and is required for virulence, Dussurget et al. 2005
fur	lmo1956	150	EGD-e	heme stress	transcriptional regulator	Disruption of putative regulatory loci in Listeria monocytogenes demonstrates a significant role for Fur and PerR in virulence, Rea et al. 2004
fur	lmo1956	150	EGDe	virulence	transcriptional regulator	Disruption of putative regulatory loci in Listeria monocytogenes demonstrates a significant role for Fur and PerR in virulence, Rea et al. 2004
gadA	lmo0447	462	EGD-e	acid stress	glutamate decarboxylase, SSI-1	A five-gene stress survival islet (SSI-1) that contributes to the growth of Listeria monocytogenes in suboptimal conditions, Ryan et al. 2010
gadC	lmo2362	507	EGD-e	acid stress	amino acid antiporter	A glutamate decarboxylase system protects Listeria monocytogenes in gastric fluid, Cotter et al. 2001
gbuA	lmo1014	397	EGD-e	osmotic stress	glycine betaine/proline transport system ATP-binding protein	Identification of an ATP-Driven, osmoregulated glycine betaine transport system in Listeria monocytogenes, Ko and Tombras Smith 1999
gbuB	lmo1015	282	EGD-e	osmotic stress	glycine betaine/proline transport system permease	Identification of an ATP-Driven, osmoregulated glycine betaine transport system in Listeria monocytogenes, Ko and Tombras Smith 1999
gbuC	lmo1016	300	EGD-e	osmotic stress	glycine betaine-binding protein	Identification of an ATP-Driven, osmoregulated glycine betaine transport system in Listeria monocytogenes, Ko and Tombras Smith 1999
gmaR	lmo0688	637	EGDe	virulence	putative glycosyl transferases; flagella synthesis antirepressor	The MogR transcriptional repressor regulates non-hierarchal expression of flagellar motility genes and virulence in Listeria monocytogenes, Shen and Higgins 2006
groEL	lmo2068	542	EGD-e	heat stress	molecular chaperone	Characterization of the groESL operon in Listeria monocytogenes: Utilization of two reporter systems (gfp and hly) for evaluating in vivo expression, Gahan et al. 2001
groES	lmo2069	94	EGD-e	heat stress	molecular chaperone	Characterization of the groESL operon in Listeria monocytogenes: Utilization of two reporter systems (gfp and hly) for evaluating in vivo expression, Gahan et al. 2001
grpE	lmo1474	191	EGD-e	heat stress	heat shock protein	The Listeria monocytogenes DnaK chaperone is required for stress tolerance and efficient phagocytosis with macrophages, Hanawa et al. 1999
gtcA	lmo2549	145	EGDe	virulence	cell wall teichoic acid glycosylation protein	Cell wall teichoic acid glycosylation in Listeria monocytogenes serotype 4b requires gtcA, a novel, serogroup-specific gene, Promadej et al. 1999
gyrA	lmo0007	842	EGD-e	quinolone	DNA gyrase subunit A; quinolone-resistance determining region	Molecular characterization of the genes encoding DNA gyrase and topoisomerase IV of Listeria monocytogenes, Lampidis et al. 2002
gyrB	lmo0006	646	EGD-e	quinolone	DNA gyrase subunit B; quinolone-resistance determining region	Molecular characterization of the genes encoding DNA gyrase and topoisomerase IV of Listeria monocytogenes, Lampidis et al. 2002
hfq	lmo1295	77	EGDe	virulence	RNA-binding host factor-1 protein	The RNA-binding protein Hfq of Listeria monocytogenes: role in stress tolerance and virulence, Christiansen et al. 2004
hfq	lmo1295	77	EGDe	osmotic stress	RNA-binding host factor-1 protein	The RNA-binding protein Hfq of Listeria monocytogenes: role in stress tolerance and virulence, Christiansen et al. 2004
hly	lmo0202	529	EGDe	virulence	listeriolysin O precursor	Pathogenicity islands and virulence evolution in Listeria, Vázquez-Boland et al. 2001
hrcA	lmo1475	345	EGD-e	heat stress	heat-inducible transcription repressor	The Listeria monocytogenes DnaK chaperone is required for stress tolerance and efficient phagocytosis with macrophages, Hanawa et al. 1999
hsdM	lmo1582	332	EGD-e	osmotic stress	DNA methylase	Characterisation of the transcriptomes of genetically diverse Listeria monocytogenes exposed to hyperosmotic and low temperature conditions reveal global stress-adaptation mechanisms, Durack et al. 2013
htrA	lmo0292	500	EGDe	virulence	serine protease	Role for HtrA in stress induction and virulence potential in Listeria monocytogenes, Stack et al. 2005
iap	lmo0582	484	EGDe	virulence	invasion-associated secreted endopeptidase	The iap gene of Listeria monocytogenes is essential for cell viability, and its gene product, p60, has bacteriolytic activity, Wuenscher et al. 1993
inlA	lmo0433	800	EGDe	virulence	internalin A	Internalins: a complex family of leucine-rich repeat-containing proteins in Listeria monocytogenes, Bierne et al. 2007
inlB	lmo0434	630	EGDe	virulence	internalin B	Internalins: a complex family of leucine-rich repeat-containing proteins in Listeria monocytogenes, Bierne et al. 2007
inlC	lmo1786	297	EGDe	virulence	internalin C	Internalins: a complex family of leucine-rich repeat-containing proteins in Listeria monocytogenes, Bierne et al. 2007
inlC2	LMOf2365_0281	548	F2365	virulence	internalin C2	Internalins: a complex family of leucine-rich repeat-containing proteins in Listeria monocytogenes, Bierne et al. 2007
inlD	LMOf2365_0282	567	F2365	virulence	internalin D	Internalins: a complex family of leucine-rich repeat-containing proteins in Listeria monocytogenes, Bierne et al. 2007
inlE	lmo0264	499	EGDe	virulence	internalin E	Internalins: a complex family of leucine-rich repeat-containing proteins in Listeria monocytogenes, Bierne et al. 2007
inlF	lmo0409	821	EGDe	virulence	internalin F	Internalins: a complex family of leucine-rich repeat-containing proteins in Listeria monocytogenes, Bierne et al. 2007
inlG	lmo0262	490	EGDe	virulence	internalin G	Internalins: a complex family of leucine-rich repeat-containing proteins in Listeria monocytogenes, Bierne et al. 2007
inlH	lmo0263	548	EGDe	virulence	internalin H	Internalins: a complex family of leucine-rich repeat-containing proteins in Listeria monocytogenes, Bierne et al. 2007
inlJ	lmo2821	851	EGDe	virulence	internalin J	Internalins: a complex family of leucine-rich repeat-containing proteins in Listeria monocytogenes, Bierne et al. 2007
inlK	lmo1290	598	EGDe	virulence	internalin K	Internalins: a complex family of leucine-rich repeat-containing proteins in Listeria monocytogenes, Bierne et al. 2007
inlL	lmo2026	626	EGDe	virulence	internalin L	InlL from Listeria monocytogenes is involved in biofilm formation and adhesion to mucin, Popowska et al. 2017
inlP1	LMQOC1_RS79940	506	QOC1	virulence	internalin P1	The novel internalins InlP1 and InlP4 and the internalin-like protein InlP3 enhance the pathogenicity of Listeria monocytogenes, Harter et al. 2019
inlP3	LMQOC1_RS79920	1203	QOC1	virulence	internalin-like protein P3	The novel internalins InlP1 and InlP4 and the internalin-like protein InlP3 enhance the pathogenicity of Listeria monocytogenes, Harter et al. 2019
ispC	LMOf2365_1093	774	F2365	virulence	cell-wall anchored peptidoglycan hydrolase (autolysin)	A novel cell wall-anchored peptidoglycan hydrolase (autolysin), IspC, essential for Listeria monocytogenes virulence: genetic and proteomic analysis, Wang and Lin 2008, The Listeria monocytogenes serotype 4b autolysin IspC has N-acetylglucosaminidase activity, Ronholm et al. 2012
kat	lmo2785	488	EGD-e	oxidative stress	catalase	Listeria monocytogenes PerR mutants display a small-colony phenotype, increased sensitivity to hydrogen peroxide, and significantly reduced murine virulence, Rea et al. 2005
lap	lmo1634	866	EGDe	virulence	bifunctional acetaldehyde-CoA/alcohol dehydrogenase, inducing intestinal barrier dysfunction for translocation	Listeria adhesion protein induces intestinal epithelial barrier dysfunction for bacterial translocation, Drolia et al. 2018
lapB	lmo1666	1,711	EGDe	virulence	LPXTG surface adhesin required for entry into eukaryotic cells and virulence	LapB, a novel Listeria monocytogenes LPXTG surface adhesin, required for entry into eukaryotic cells and virulence, Reis et al. 2010
ldh	lmo0210	313	EGD-e	energy stress and cellular metabolism	L-lactate dehydrogenase	Modulation of stress and virulence in Listeria monocytogenes, Chaturongakul et al. 2008
lgt	lmo2482	277	EGDe	virulence	prolipoprotein diacylglyceryl transferase	Lipoproteins of Listeria monocytogenes are critical for virulence and TLR2-mediated immune activation, Machata et al. 2008
lin0465	LM6179_0749	212	6179	alkaline and oxidative stress	putative PfpI protease, SSI-2	Stress survival islet 2, predominantly present in Listeria monocytogenes strains of sequence type 121, is involved in the alkaline and oxidative stress responses, Harter et al. 2017
lipA	lmo1800	298	EGDe	virulence	protein-tyrosine phosphatase	LipA, a tyrosine and lipid phosphatase involved in the virulence of Listeria monocytogenes, Kastner et al. 2011
lisK	lmo1378	483	EGD-e	general stress response	two-component sensor histidine kinase	Identification and disruption of lisRK, a genetic locus encoding a two-component signal transduction system involved in stress tolerance and virulence in Listeria monocytogenes, Cotter et al. 1999
lisR	lmo1377	226	EGD-e	general stress response	two-component response regulator	Identification and disruption of lisRK, a genetic locus encoding a two-component signal transduction system involved in stress tolerance and virulence in Listeria monocytogenes, Cotter et al. 1999
lisR	lmo1377	226	EGDe	virulence	two-component response regulator	Identification and disruption of lisRK, a genetic locus encoding a two-component signal transduction system involved in stress tolerance and virulence in Listeria monocytogenes, Cotter et al. 1999
llsA	LMOf2365_1112	49	F2365	virulence		Listeriolysin S, a novel peptide haemolysin associated with a subset of lineage I Listeria monocytogenes, Cotter et al. 2008
llsB	LMOf2365_1116	291	F2365	virulence		Listeriolysin S, a novel peptide haemolysin associated with a subset of lineage I Listeria monocytogenes, Cotter et al. 2008
llsD	LMOf2365_1118	437	F2365	virulence		Listeriolysin S, a novel peptide haemolysin associated with a subset of lineage I Listeria monocytogenes, Cotter et al. 2008
llsG	LMOf2365_1113	295	F2365	virulence		Listeriolysin S, a novel peptide haemolysin associated with a subset of lineage I Listeria monocytogenes, Cotter et al. 2008
llsH	LMOf2365_1114	238	F2365	virulence		Listeriolysin S, a novel peptide haemolysin associated with a subset of lineage I Listeria monocytogenes, Cotter et al. 2008
llsP	LMOf2365_1119	152	F2365	virulence		Listeriolysin S, a novel peptide haemolysin associated with a subset of lineage I Listeria monocytogenes, Cotter et al. 2008
llsX	LMOf2365_1115	105	F2365	virulence		Listeriolysin S, a novel peptide haemolysin associated with a subset of lineage I Listeria monocytogenes, Cotter et al. 2008
llsY	LMOf2365_1117	305	F2365	virulence		Listeriolysin S, a novel peptide haemolysin associated with a subset of lineage I Listeria monocytogenes, Cotter et al. 2008
Lm4b_02324	LM4B_RS11745	435	CLIP 80459	virulence	maltose-6'-phospho-glucosidase	Uncovering Listeria monocytogenes hypervirulence by harnessing its biodiversity, Maury et al. 2016
Lm4b_02325	LM4B_RS11750	638	CLIP 80459	virulence	transcription antiterminator of the BglG family	Uncovering Listeria monocytogenes hypervirulence by harnessing its biodiversity, Maury et al. 2016
Lm4b_02326	LM4B_RS11755	104	CLIP 80459	virulence	hypothetical protein	Uncovering Listeria monocytogenes hypervirulence by harnessing its biodiversity, Maury et al. 2016
Lm4b_02329	LM4B_RS11760	118	CLIP 80459	virulence	membrane permease EII subunit IIC	Uncovering Listeria monocytogenes hypervirulence by harnessing its biodiversity, Maury et al. 2016
lmo0398	lmo0398	152	EGD-e	sigmB regulated	PTS sugar transporter subunit IIA	Modulation of stress and virulence in Listeria monocytogenes, Chaturongakul et al. 2008
lmo0399	lmo0399	110	EGD-e	sigmB regulated	PTS sugar transporter subunit IIB	Modulation of stress and virulence in Listeria monocytogenes, Chaturongakul et al. 2008
lmo0400	lmo0400	370	EGD-e	sigmB regulated	PTS sugar transporter subunit IIC	Modulation of stress and virulence in Listeria monocytogenes, Chaturongakul et al. 2008
lmo0448	lmo0448	483	EGD-e	acid stress	glutamate decarboxylase, SSI-1	A five-gene stress survival islet (SSI-1) that contributes to the growth of Listeria monocytogenes in suboptimal conditions, Ryan et al. 2010
lmo0669	lmo0669	294	EGD-e	oxidative stress	oxidoreductase	SigmaB-dependent gene induction and expression in Listeria monocytogenes during osmotic and acidic stress conditions simulating the intestinal environment, Sue et al. 2004
lmo0781	lmo0781	292	EGD-e	sigmB regulated	PTS mannose transporter subunit IID	Modulation of stress and virulence in Listeria monocytogenes, Chaturongakul et al. 2008
lmo0782	lmo0782	270	EGD-e	sigmB regulated	PTS mannose transporter subunit IIC	Modulation of stress and virulence in Listeria monocytogenes, Chaturongakul et al. 2008
lmo0783	lmo0783	161	EGD-e	sigmB regulated	PTS mannose transporter subunit IIB	Modulation of stress and virulence in Listeria monocytogenes, Chaturongakul et al. 2008
lmo0784	lmo0784	144	EGD-e	sigmB regulated	PTS mannose transporter subunit IIB	Modulation of stress and virulence in Listeria monocytogenes, Chaturongakul et al. 2008
lmo0799	lmo0799	253	EGD-e	blue light	blue light photoreceptor	Blue and red light modulates SigB-dependent gene transcription, swimming motility and invasiveness in Listeria monocytogenes, Ondrusch and Kreft 2011
lmo1433	lmo1433	446	EGD-e	oxidative stress	glutathione reductase	Temporal transcriptomic analysis of the Listeria monocytogenes EGD-e SigB regulon, Hain et al. 2008
lmo1470	lmo1470	255	EGD-e	general stress response	16S ribosomal RNA methyltransferase RsmE	Transcriptomic and phenotypic analyses suggest a network between the transcriptional regulators HrcA and SigB in Listeria monocytogenes, Hu et al. 2007
lmo1601	lmo1601	174	EGD-e	general stress response	general stress protein	Modulation of stress and virulence in Listeria monocytogenes, Chaturongakul et al. 2008
lmo1602	lmo1602	151	EGD-e	general stress response	hypothetical protein encoded in the same operon as lmo1601	Modulation of stress and virulence in Listeria monocytogenes, Chaturongakul et al. 2008
lmo2230	lmo2230	141	EGD-e	arsenate	arsenate reductase	Comparative analysis of the SigB-dependent stress response in Listeria monocytogenes and Listeria innocua strains exposed to selected stress conditions, Raengpradub et al. 2008
lmo2460	lmo2460	348	EGD-e	oxidative stress	transcriptional regulator	Modulation of stress and virulence in Listeria monocytogenes, Chaturongakul et al. 2008
LMOf2365_0481	LMOf2365_0481	182	F2365	unknown	hypothetical protein of unknown function encoded in the same hypervariable region as SSI-1 and SSI-2	Stress survival islet 1 (SSI-1) survey in Listeria monocytogenes reveals an insert common to listeria innocua in sequence type 121 L. monocytogenes strains, Hein et al. 2011
lntA	lmo0438	205	EGDe	virulence	nuclear targeted protein (nucleomodulin)	A bacterial protein targets the BAHD1 chromatin complex to stimulate type III interferon response, Lebreton et al. 2011
lpeA	lmo1847	310	EGDe	virulence	metal ABC transporter, lipoprotein promoting entry	Identification of LpeA, a PsaA-like membrane protein that promotes cell entry by Listeria monocytogenes, Réglier-Poupet et al. 2003
lplA1	lmo0931	331	EGDe	virulence	lipoate-protein ligase	LplA1-dependent utilization of host lipoyl peptides enables Listeria cytosolic growth and virulence, Keeney, Stuckey O'Riordan 2007
lsp	lmo1844	154	EGDe	virulence	lipoprotein signal peptidase	Maturation of lipoproteins by type II signal peptidase is required for phagosomal escape of Listeria monocytogenes, Réglier-Poupet et al. 2003
ltrC	lmo2398	166	EGD-e	cold stress	C protein required at low temperatures	Differentiation of epidemic-associated strains of Listeria monocytogenes by restriction fragment length polymorphism in a gene region essential for growth at low temperatures (4°C), Zheng and Kathariou 1995
marR	LMM7_RS03275	153	M7	stress	transcriptional regulator
mdrL	lmo1409	397	EGDe	benzalkonium chloride	multidrug efflux MFS transporter	MdrL, a major facilitator superfamily efflux pump of Listeria monocytogenes involved in tolerance to benzalkonium chloride, Jiang et al. 2019
mepA	BN389_RS05080	453	LL195	quaternary ammonium compounds	MATE-family efflux pump	Whole-genome sequencing identification of a multidrug-resistant Listeria monocytogenes serotype 1/2a isolated from fresh mixed sausage in southern Brazil, Haubert et al. 2018
mogR	lmo0674	306	EGDe	virulence	motility gene repressor	The MogR transcriptional repressor regulates non-hierarchal expression of flagellar motility genes and virulence in Listeria monocytogenes, Shen and Higgins 2006
mpl	lmo0203	510	EGDe	virulence	zinc metalloproteinase precursor	Pathogenicity islands and virulence evolution in Listeria, Vázquez-Boland et al. 2001
mprF	lmo1695	865	EGDe	virulence	lysylphosphatidylglycerol synthetase	The MprF protein is required for lysinylation of phospholipids in listerial membranes and confers resistance to cationic antimicrobial peptides (CAMPs) on Listeria monocytogenes, Thedieck et al. 2006
murA	lmo2526	430	EGDe	virulence	peptidoglycan hydrolase	Identification and characterization of a peptidoglycan hydrolase, MurA, of Listeria monocytogenes, a muramidase needed for cell separation, Carroll et al. 2003
norB	BN389_27990	466	LL195	fluoroquinolone	MFS multidrug efflux pump	Whole-genome sequencing identification of a multidrug-resistant Listeria monocytogenes serotype 1/2a isolated from fresh mixed sausage in southern Brazil, Haubert et al. 2018
oatA	lmo1291	622	EGDe	virulence	peptidoglycan O-acetyltransferase	OatA, a peptidoglycan O-acetyltransferase involved in Listeria monocytogenes immune escape, is critical for virulence, Aubry et al. 2011
oppA	lmo2569	553	EGD-e	cold stress	peptide ABC transporter substrate-binding protein	OppA of Listeria monocytogenes, an oligopeptide-binding protein required for bacterial growth at low temperature and involved in intracellular survival, Borezee et al. 2000
oppA	lmo2196	558	EGDe	virulence	oligopeptide ABC transporter, oligopeptide-binding protein	OppA of Listeria monocytogenes, an oligopeptide-binding protein required for bacterial growth at low temperature and involved in intracellular survival, Borezee et al. 2000
opuCA	lmo1428	397	EGD-e	osmotic stress	osmoprotectant transport system ATP-binding protein	Identification and characterization of an ATP binding cassette L-carnitine transporter in Listeria monocytogenes, Fraser et al. 2000
opuCB	lmo1427	218	EGD-e	osmotic stress	osmoprotectant transport system permease	Identification and characterization of an ATP binding cassette L-carnitine transporter in Listeria monocytogenes, Fraser et al. 2000
opuCC	lmo1426	308	EGD-e	osmotic stress	osmoprotectant transport system substrate-binding protein	Identification and characterization of an ATP binding cassette L-carnitine transporter in Listeria monocytogenes, Fraser et al. 2000
opuCD	lmo1425	223	EGD-e	osmotic stress	osmoprotectant transport system permease	Identification and characterization of an ATP binding cassette L-carnitine transporter in Listeria monocytogenes, Fraser et al. 2000
parC	lmo1287	819	EGD-e	quinolone	DNA topoisomerase IV subunit A; quinolone-resistance determining region	Molecular characterization of the genes encoding DNA gyrase and topoisomerase IV of Listeria monocytogenes, Lampidis et al. 2002
parE	lmo1286	655	EGD-e	quinolone	DNA topoisomerase IV subunit B; quinolone-resistance determining region	Molecular characterization of the genes encoding DNA gyrase and topoisomerase IV of Listeria monocytogenes, Lampidis et al. 2002
pdhB	lmo1053	325	EGD-e	oxidative stress	pyruvate dehydrogenase E1 component subunit beta	Modulation of stress and virulence in Listeria monocytogenes, Chaturongakul et al. 2008
penA	lmo0441	678	EGD-e	penicillin	penicillin binding protein	Prevalence of antimicrobial resistance genes in Listeria monocytogenes isolated from dairy farms, Srinivasan et al. 2005
perR	lmo1683	148	EGD-e	oxidative stress	peroxide operon transcriptional regulator	Listeria monocytogenes PerR mutants display a small-colony phenotype, increased sensitivity to hydrogen peroxide, and significantly reduced murine virulence, Rea et al. 2005
perR	lmo1683	148	EGDe	virulence	peroxide operon transcriptional regulator	Disruption of putative regulatory loci in Listeria monocytogenes demonstrates a significant role for Fur and PerR in virulence, Rea et al. 2004
pgdA	lmo0415	466	EGDe	virulence	peptidoglycan N-deacetylase	A critical role for peptidoglycan N-deacetylation in Listeria evasion from the host innate immune system, Boneca et al. 2007
pgl	lmo0558	346	EGDe	virulence	6-phosphogluconolactonase	Listeria monocytogenes 6-phosphogluconolactonase mutants induce increased activation of a host cytosolic surveillance pathway, Crimmins et al. 2009
plcA	lmo0201	317	EGDe	virulence	phosphatidylinositol-specific phospholipase c	Pathogenicity islands and virulence evolution in Listeria, Vázquez-Boland et al. 2001
plcB	lmo0205	289	EGDe	virulence	phospholipase c	Pathogenicity islands and virulence evolution in Listeria, Vázquez-Boland et al. 2001
prfA	lmo0200	237	EGDe	virulence	listeriolysin positive regulatory protein	Pathogenicity islands and virulence evolution in Listeria, Vázquez-Boland et al. 2001
prsA2	lmo2219	293	EGDe	virulence	posttranslocation secretion chaperon	Listeria monocytogenes PrsA2 is required for virulence factor secretion and bacterial viability within the host cell cytosol, Alonzo and Freitag 2010
pycA	lmo1072	1146	EGDe	virulence	pyruvate carboxylase	Pyruvate carboxylase plays a crucial role in carbon metabolism of extra- and intracellularly replicating Listeria monocytogenes, Schär et al. 2010
qacH	HF565366	123	4423	quaternary ammonium compounds	resistance towards quaternary ammonium compounds	Tn6188 - A novel transposon in Listeria monocytogenes responsible for tolerance to benzalkonium chloride, Müller et al. 2013
recA	lmo1398	348	EGDe	virulence	recombinase A	Contribution of Listeria monocytogenes RecA to acid and bile survival and invasion of human intestinal Caco-2 cells, van der Veen and Abee 2011
relA	lmo1523	738	EGDe	virulence	(p)ppGpp synthetase	Characterization of relA and codY mutants of Listeria monocytogenes: identification of the CodY regulon and its role in virulence, Bennett et al. 2007
rsbR	lmo0889	278	EGD-e	stressosome	positive regulator of sigB activity	Comparative genomic analysis of the sigB operon in Listeria monocytogenes and in other Gram-positive bacteria, Ferreira et al. 2004
rsbS	lmo0890	118	EGD-e	stressosome	negative regulator of sigB activity	Comparative genomic analysis of the sigB operon in Listeria monocytogenes and in other Gram-positive bacteria, Ferreira et al. 2004
rsbT	lmo0891	136	EGD-e	stressosome	positive regulator of sigB activity	RsbT and RsbV contribute to SigmaB-dependent survival under environmental, energy and intracellular stress conditions in Listeria monocytogenes, Chaturongakul and Boor 2004
rsbU	lmo0892	334	EGD-e	stressosome	serine phosphatase	Comparative genomic analysis of the sigB operon in Listeria monocytogenes and in other Gram-positive bacteria, Ferreira et al. 2004
rsbV	lmo0893	114	EGD-e	stressosome	anti-anti-sigma factor (antagonist of RsbW)	RsbT and RsbV contribute to SigmaB-dependent survival under environmental, energy and intracellular stress conditions in Listeria monocytogenes, Chaturongakul and Boor 2004
rsbV	lmo0893	114	EGDe	virulence	anti-anti-sigma factor (antagonist of RsbW)	RsbT and RsbV contribute to SigmaB-dependent survival under environmental, energy and intracellular stress conditions in Listeria monocytogenes, Chaturongakul and Boor 2004
rsbW	lmo0894	157	EGD-e	stressosome	serine-protein kinase	RsbT and RsbV contribute to SigmaB-dependent survival under environmental, energy and intracellular stress conditions in Listeria monocytogenes, Chaturongakul and Boor 2004
rsbX	lmo0896	199	EGD-e	stressosome	phosphoserine phosphatase	RsbT and RsbV contribute to SigmaB-dependent survival under environmental, energy and intracellular stress conditions in Listeria monocytogenes, Chaturongakul and Boor 2004
secA2	lmo0583	776	EGDe	virulence	preprotein translocase, SecA subunit	SecA2-dependent secretion of autolytic enzymess promotes Listeria monocytogenes pathogenesis, Lenz et al. 2003
sigB	lmo0895	259	EGD-e	general stress response	RNA polymerase sigma factor	Listeria monocytogenes σB regulates stress response and virulence functions, Kazmierczak et al. 2003
sigB	lmo0895	259	EGDe	virulence	RNA polymerase sigma factor	Listeria monocytogenes σB regulates stress response and virulence functions, Kazmierczak et al. 2003
sigL	lmo2461		EGD-e	cold stress	RNA polymerase sigma-54 factor	The alternative sigma factor SigmaL of Listeria monocytogenes promotes growth under diverse environmental stresses, Raimann et al. 2009
sipX	lmo1269	188	EGDe	virulence	signal peptidase	Differential roles of multiple signal peptidases in the virulence of Listeria monocytogenes, Bonnemain et al. 2004
sipZ	lmo1271	180	EGDe	virulence	signal peptidase I	Differential roles of multiple signal peptidases in the virulence of Listeria monocytogenes, Bonnemain et al. 2004
sod	lmo1439	202	EGDe	virulence	superoxide dismutase	Relationship between superoxide dismutase and pathogenic mechanisms of Listeria monocytogenes, Welch et al. 1979
srtA	lmo0929	222	EGDe	virulence	sortase A	The sortase SrtA of Listeria monocytogenes is involved in processing of internalin and in virulence, Garandeau et al. 2002
srtB	lmo2181	246	EGDe	virulence	sortase B	Sortase B, a new class of sortase in Listeria monocytogenes, Bierne et al. 2004
stp	lmo1821	252	EGDe	virulence	serine-threonine phosphatase	Translation elongation factor EF-Tu is a target for Stp, a serine-threonine phosphatase involved in virulence of Listeria monocytogenes, Archambaud et al. 2005
svpA	lmo2185	569	EGDe	virulence	surface virulence-associated protein A	SvpA, a novel surface virulence-associated protein required for intracellular survival of Listeria monocytogenes, Borezée et al. 2001
tcsA	lmo1388	357	EGDe	virulence	CD4+ T cell-stimulating antigen, lipoprotein	The multicopy sRNA LhrC controls expression of the oligopeptide-binding protein OppA in Listeria monocytogenes, Sievers et al. 2015
tetR	lmo2589	295	EGD-e	drugs	transcriptional repressor in the regulation of several genes for drug efflux systems	The TetR family of transcriptional repressors, Ramos et al. 2005
tig	lmo1267	427	EGDe	virulence	trigger factor	A homolog of Bacillus subtilis trigger factor in Listeria monocytogenes is involved in stress tolerance and bacterial virulence, Bigot et al. 2006
uhpT	lmo0838	461	EGDe	virulence	sugar phosphate antiporter	Hpt, a bacterial homolog of the microsomal glucose-6-phosphate translocase, mediates rapid intracellular proliferation in Listeria, Chico-Calero et al. 2002
uspA	lmo0515	143	EGD-e	general stress response	universal stress protein A	Universal stress proteins are important for oxidative and acid stress resistance and growth of Listeria monocytogenes EGD-e in vitro and in vivo, Seifart Gomes et al. 2011
vip	lmo0320	399	EGDe	virulence	cell wall surface anchor family protein (LPXTG motif)	Gp96 is a receptor for a novel Listeria monocytogenes virulence factor, Vip, a surface protein, Cabanes et al. 2005
virR	lmo1745	225	EGDe	virulence	DNA-binding response regulator	VirR, a response regulator critical for Listeria monocytogenes virulence, Mandin et al. 2005

## Sheet: TableS10_TPM_quartiles
Table S10 Average TPM values for all transcripts in each condition.
Genes were additionally divided into quartiles based on their overall transcription in each condition: top25 = top 25% expressed genes (very highly transcribed); top50_25 = top 50-25% expressed genes (highly transcribed); top75_50 = top 75-50% expressed genes (moderately transcribed); top100_75 = top 100-75% expressed genes (low transcribed)
													RAST annotation			KEGG annotation			Stress_VirulenceDB
Geneid	AvTPM_Cheese day 7	Quartile Cheese day 7	AvTPM_Fish day 7	Quartile Fish day 7	AvTPM_sausage day 7	Quartile sausage day 7	AvTPM_cheese GI	Quartile cheese GI	AvTPM_fish GI	Quartile fish GI	AvTPM_sausage GI	Quartile sausage GI	Feature.ID	Function	Subsystems	KEGG.ID	gene_name	product_name	gene name
1_1	5.33333	top75_50	183.5	top50_25	1560	top75_50	5.66667	top75_50	13.5	top75_50	124.667	top50_25	fig|1639.8341.peg.1	Uncharacterized MFS-type transporter	- none -	K08219	UMF2	MFS transporter, UMF2 family, putative MFS family transporter protein	NA
1_10	225.667	top25	732	top25	27538.3	top25	444.667	top25	201	top25	840.667	top25	fig|1639.8341.peg.10	Naphthoate synthase (EC 4.1.3.36)	Menaquinone and Phylloquinone Biosynthesis, Menaquinone and Phylloquinone Biosynthesis -- gjo	K01661	menB	naphthoate synthase [EC:4.1.3.36]	NA
1_100	664.667	top25	1721.5	top25	34446	top25	772	top25	481	top25	2732.33	top25	fig|1639.8341.peg.102	Adenine-specific methyltransferase (EC 2.1.1.72)	CBSS-257314.1.peg.752	K00571		site-specific DNA-methyltransferase (adenine-specific) [EC:2.1.1.72]	lmo1582
1_101	922.333	top25	2225	top25	48193	top25	1393.33	top25	531	top25	2875.33	top25	fig|1639.8341.peg.103	Acetate kinase (EC 2.7.2.1)	CBSS-257314.1.peg.752, Fermentations: Lactate, Fermentations: Mixed acid, Pyruvate metabolism II: acetyl-CoA, acetogenesis from pyruvate	K00925	ackA	acetate kinase [EC:2.7.2.1]	NA
1_102	141.667	top25	1041	top25	6610	top50_25	13	top75_50	14.5	top50_25	68.6667	top75_50	NA	NA	NA	K06149	uspA	universal stress protein A	NA
1_103	249	top25	781	top25	8474.67	top50_25	49.3333	top50_25	37.5	top50_25	338.667	top50_25	fig|1639.8341.peg.105	Alanine dehydrogenase (EC 1.4.1.1)	Pyruvate Alanine Serine Interconversions	K00259	ald	alanine dehydrogenase [EC:1.4.1.1]	NA
1_104	496.333	top25	1573	top25	23207.3	top25	597.333	top25	200	top25	1568	top25	NA	NA	NA	K01271	pepQ	Xaa-Pro dipeptidase [EC:3.4.13.9]	NA
1_105	78.6667	top50_25	24	top100_75	552	top75_50	0	top100_75	0.5	top100_75	9	top100_75	fig|1639.8341.peg.107	FIG002379: metal-dependent hydrolase	- none -	NA	NA	NA	NA
1_106	41	top50_25	103.5	top75_50	1842.67	top75_50	10	top75_50	17	top50_25	53	top75_50	NA	NA	NA	K15986	ppaC	manganese-dependent inorganic pyrophosphatase [EC:3.6.1.1]	NA
1_107	262.333	top25	517.5	top25	20396.3	top25	155.333	top25	144.5	top25	453.333	top25	fig|1639.8341.peg.109	3'-to-5' oligoribonuclease A, Bacillus type	- none -	K06881	nrnA	bifunctional oligoribonuclease and PAP phosphatase NrnA [EC:3.1.3.7 3.1.13.3]	NA
1_108	97.3333	top50_25	821	top25	17771.7	top25	185.667	top25	104.5	top25	806.667	top25	fig|1639.8341.peg.110	DNA polymerase III alpha subunit (EC 2.7.7.7)	- none -	K02337	dnaE	DNA polymerase III subunit alpha [EC:2.7.7.7]	NA
1_109	575.333	top25	2175	top25	61312	top25	983	top25	425	top25	2837	top25	fig|1639.8341.peg.111	Acetyl-coenzyme A carboxyl transferase beta chain (EC 6.4.1.2)	Fatty Acid Biosynthesis FASII	K01963	accD	acetyl-CoA carboxylase carboxyl transferase subunit beta [EC:6.4.1.2 2.1.3.15]	NA
1_11	132.667	top25	728.5	top25	18793	top25	126	top25	92	top25	391.333	top50_25	fig|1639.8341.peg.11	O-succinylbenzoic acid--CoA ligase (EC 6.2.1.26)	Menaquinone and Phylloquinone Biosynthesis, Menaquinone and Phylloquinone Biosynthesis -- gjo	K01911	menE	O-succinylbenzoic acid---CoA ligase [EC:6.2.1.26]	NA
1_110	303.333	top25	1628.5	top25	25879.7	top25	571.667	top25	302	top25	1438.33	top25	fig|1639.8341.peg.112	Acetyl-coenzyme A carboxyl transferase alpha chain (EC 6.4.1.2)	Fatty Acid Biosynthesis FASII	K01962	accA	acetyl-CoA carboxylase carboxyl transferase subunit alpha [EC:6.4.1.2 2.1.3.15]	NA
1_111	148	top25	671	top25	16784	top25	249.333	top25	116	top25	834.667	top25	fig|1639.8341.peg.113	6-phosphofructokinase (EC 2.7.1.11)	Glycolysis and Gluconeogenesis	K00850	pfkA, PFK	6-phosphofructokinase 1 [EC:2.7.1.11]	NA
1_112	2079.33	top25	6509	top25	152907	top25	1858.33	top25	1359.5	top25	6488	top25	fig|1639.8341.peg.114	Pyruvate kinase (EC 2.7.1.40) / Phosphohistidine swiveling domain	Glycerate metabolism, Glycolysis and Gluconeogenesis, Pyruvate metabolism I: anaplerotic reactions, PEP	K00873	PK, pyk	pyruvate kinase [EC:2.7.1.40]	NA
1_113	0	top100_75	0	top100_75	34	top100_75	0	top100_75	0	top100_75	0	top100_75	fig|1639.8341.peg.115	UPF0716 protein FxsA	- none -	K07113	fxsA	UPF0716 protein FxsA	NA
1_114	2.66667	top100_75	146	top50_25	1379.67	top75_50	1	top100_75	5	top75_50	25.3333	top75_50	fig|1639.8341.peg.116	UPF0756 membrane protein YtwI	- none -	NA	NA	NA	NA
1_115	68.3333	top50_25	324	top50_25	6726.67	top50_25	50.3333	top50_25	66	top50_25	237	top50_25	fig|1639.8341.peg.117	Citrate synthase (si) (EC 2.3.3.1)	TCA Cycle	K01647	CS, gltA	citrate synthase [EC:2.3.3.1]	NA
1_115	68.3333	top50_25	324	top50_25	6726.67	top50_25	50.3333	top50_25	66	top25	237	top50_25	fig|1639.8341.peg.117	Citrate synthase (si) (EC 2.3.3.1)	TCA Cycle	K01647	CS, gltA	citrate synthase [EC:2.3.3.1]	NA
1_116	74.6667	top50_25	209	top50_25	13908	top25	32.6667	top50_25	49.5	top50_25	281.667	top50_25	fig|1639.8341.peg.118	Isocitrate dehydrogenase [NADP] (EC 1.1.1.42)	5-FCL-like protein, TCA Cycle	K00031	IDH1, IDH2, icd	isocitrate dehydrogenase [EC:1.1.1.42]	NA
1_117	26.3333	top75_50	204	top50_25	10375	top25	61.3333	top50_25	59.5	top50_25	235	top50_25	fig|1639.8341.peg.119	DNA polymerase I (EC 2.7.7.7)	- none -	K02335	polA	DNA polymerase I [EC:2.7.7.7]	NA
1_118	3.33333	top75_50	145.5	top50_25	2264.67	top50_25	16.6667	top75_50	13	top75_50	78.3333	top75_50	fig|1639.8341.peg.120	Formamidopyrimidine-DNA glycosylase (EC 3.2.2.23)	- none -	K10563	mutM, fpg	formamidopyrimidine-DNA glycosylase [EC:3.2.2.23 4.2.99.18]	NA
1_119	1.33333	top100_75	6.5	top100_75	1020.67	top75_50	14	top75_50	6.5	top75_50	21	top75_50	fig|1639.8341.peg.121	Dephospho-CoA kinase (EC 2.7.1.24)	Coenzyme A Biosynthesis	K00859	coaE	dephospho-CoA kinase [EC:2.7.1.24]	NA
1_12	28.6667	top75_50	887.5	top25	5636.67	top50_25	35.3333	top50_25	65	top50_25	55.6667	top75_50	NA	NA	NA	K09815	znuA	zinc transport system substrate-binding protein	NA
1_120	17.6667	top75_50	102.5	top75_50	1555	top75_50	35	top50_25	15	top50_25	119.333	top50_25	fig|1639.8341.peg.122	Ribonucleotide reductase transcriptional regulator NrdR	Ribonucleotide reduction	K07738	nrdR	transcriptional repressor NrdR	NA
1_121	127.333	top25	448	top50_25	4238	top50_25	69.6667	top50_25	50.5	top50_25	122.333	top50_25	NA	NA	NA	K03346	dnaB	replication initiation and membrane attachment protein	NA
1_122	36.3333	top50_25	178	top50_25	4379.67	top50_25	54.3333	top50_25	30	top50_25	305.667	top50_25	fig|1639.8341.peg.124	Helicase loader DnaI	- none -	K11144	dnaI	primosomal protein DnaI	NA
1_123	167.333	top25	541.5	top25	12036	top25	533	top25	379	top25	1268	top25	fig|1639.8341.peg.125	Threonyl-tRNA synthetase (EC 6.1.1.3)	tRNA aminoacylation, Thr	K01868	TARS, thrS	threonyl-tRNA synthetase [EC:6.1.1.3]	NA
1_124	50.6667	top50_25	310	top50_25	3701	top50_25	119.667	top25	37	top50_25	128.667	top50_25	fig|1639.8341.peg.126	GTP-binding protein EngB	- none -	K03978	engB	GTP-binding protein	NA
1_125	125.667	top25	176.5	top50_25	2646.67	top50_25	51.6667	top50_25	18.5	top50_25	107	top50_25	fig|1639.8341.peg.127	Glutamyl-tRNA reductase (EC 1.2.1.70)	- none -	K02492	hemA	glutamyl-tRNA reductase [EC:1.2.1.70]	NA
1_126	66.3333	top50_25	140.5	top50_25	2820.33	top50_25	88	top50_25	20	top50_25	96.3333	top75_50	fig|1639.8341.peg.128	Porphobilinogen deaminase (EC 2.5.1.61)	- none -	K01749	hemC, HMBS	hydroxymethylbilane synthase [EC:2.5.1.61]	NA
1_127	31.3333	top50_25	42	top75_50	2370.67	top50_25	16	top75_50	26.5	top50_25	91.3333	top75_50	fig|1639.8341.peg.129	Uroporphyrinogen-III synthase (EC 4.2.1.75)	- none -	K01719	hemD, UROS	uroporphyrinogen-III synthase [EC:4.2.1.75]	NA
1_128	105.333	top50_25	191.5	top50_25	4705.67	top50_25	102	top50_25	40.5	top50_25	74.3333	top75_50	fig|1639.8341.peg.130	Porphobilinogen synthase (EC 4.2.1.24)	- none -	K01698	hemB, ALAD	porphobilinogen synthase [EC:4.2.1.24]	NA
1_129	418.667	top25	542.5	top25	11155.7	top25	253	top25	142.5	top25	583.333	top25	fig|1639.8341.peg.131	Glutamate-1-semialdehyde 2,1-aminomutase (EC 5.4.3.8)	- none -	K01845	hemL	glutamate-1-semialdehyde 2,1-aminomutase [EC:5.4.3.8]	NA
1_13	9.66667	top75_50	26	top100_75	1499.67	top75_50	12.3333	top75_50	6.5	top75_50	7.33333	top100_75	NA	NA	NA	K08998	K08998	uncharacterized protein	NA
1_130	26.3333	top75_50	411.5	top50_25	7068.33	top50_25	92.6667	top50_25	151.5	top25	792.667	top25	fig|1639.8341.peg.132	Valyl-tRNA synthetase (EC 6.1.1.9)	tRNA aminoacylation, Val	K01873	VARS, valS	valyl-tRNA synthetase [EC:6.1.1.9]	NA
1_131	12	top75_50	68	top75_50	1858.33	top75_50	36	top50_25	50	top50_25	109.333	top50_25	fig|1639.8341.peg.133	Dihydrofolate synthase (EC 6.3.2.12) @ Folylpolyglutamate synthase (EC 6.3.2.17)	Folate Biosynthesis, Folate Biosynthesis	K11754	folC	dihydrofolate synthase / folylpolyglutamate synthase [EC:6.3.2.12 6.3.2.17]	NA
1_132	0	top100_75	16.5	top100_75	225.333	top100_75	0.666667	top100_75	0	top100_75	0	top100_75	fig|1639.8341.peg.134	Late competence protein ComC, processing protease	- none -	K02236	comC	leader peptidase (prepilin peptidase) / N-methyltransferase [EC:3.4.23.43 2.1.1.-]	NA
1_133	30	top50_25	39	top75_50	1460.67	top75_50	7.33333	top75_50	5.5	top75_50	24	top75_50	fig|1639.8341.peg.135	UPF0758 family protein	- none -	K03630	radC	DNA repair protein RadC	NA
1_134	422.667	top25	826.5	top25	18326	top25	313	top25	223	top25	788.667	top25	fig|1639.8341.peg.136	Rod shape-determining protein MreB	- none -	K03569	mreB	rod shape-determining protein MreB and related proteins	NA
1_135	313	top25	1136.5	top25	19632.7	top25	332	top25	273.5	top25	741.667	top25	fig|1639.8341.peg.137	Rod shape-determining protein MreC	CBSS-354.1.peg.2917	K03570	mreC	rod shape-determining protein MreC	NA
1_136	47.6667	top50_25	535.5	top25	5515.33	top50_25	118.333	top25	74.5	top25	142	top50_25	fig|1639.8341.peg.138	Rod shape-determining protein MreD	CBSS-354.1.peg.2917	K03571	mreD	rod shape-determining protein MreD	NA
1_137	64	top50_25	250.5	top50_25	2220	top50_25	44	top50_25	25.5	top50_25	77.6667	top75_50	fig|1639.8341.peg.139	Septum site-determining protein MinC	Septum site-determining cluster Min	K03610	minC	septum site-determining protein MinC	NA
1_138	336.667	top25	1931.5	top25	17847.3	top25	792	top25	313.5	top25	1194.67	top25	fig|1639.8341.peg.140	Septum site-determining protein MinD	Septum site-determining cluster Min	K03609	minD	septum site-determining protein MinD	NA
1_139	58	top50_25	296	top50_25	2164.67	top50_25	12.3333	top75_50	3	top75_50	29	top75_50	fig|1639.8341.peg.141	Ribonuclease G	- none -	K08301	rng, cafA	ribonuclease G [EC:3.1.26.-]	NA
1_14	0.333333	top100_75	4	top100_75	92.6667	top100_75	7.66667	top75_50	0	top100_75	9.66667	top100_75	fig|1639.8341.peg.14	8-oxo-dGTPase Bsu YtkD / 8-oxo-GTPase Bsu YtkD	Nudix proteins (nucleoside triphosphate hydrolases), Nudix proteins (nucleoside triphosphate hydrolases)	K03574	mutT, NUDT15, MTH2	8-oxo-dGTP diphosphatase [EC:3.6.1.55]	NA
1_140	44	top50_25	347.5	top50_25	4505.33	top50_25	341.667	top25	166	top25	727.667	top25	fig|1639.8341.peg.142	LSU ribosomal protein L21p	CBSS-176279.3.peg.868, Ribosome LSU bacterial	K02888	RP-L21, MRPL21, rplU	large subunit ribosomal protein L21	NA
1_141	36	top50_25	486	top50_25	3058.67	top50_25	126.333	top25	76.5	top25	282	top50_25	fig|1639.8341.peg.143	FIG139598: Potential ribosomal protein	CBSS-176279.3.peg.868	K07584	ysxB	uncharacterized protein	NA
1_142	22.3333	top75_50	159	top50_25	959.333	top75_50	26	top50_25	10.5	top75_50	44.3333	top75_50	fig|1639.8341.peg.144	LSU ribosomal protein L27p	CBSS-176279.3.peg.868, Ribosome LSU bacterial	K02899	RP-L27, MRPL27, rpmA	large subunit ribosomal protein L27	NA
1_143	3734.67	top25	7548	top25	105060	top25	302	top25	140.5	top25	1390.67	top25	fig|1639.8341.peg.145	Glycerol uptake facilitator protein	Glycerol and Glycerol-3-phosphate Uptake and Utilization, Osmoregulation	K02440	GLPF	glycerol uptake facilitator protein	NA
1_144	1548.33	top25	3444	top25	31677	top25	92.6667	top50_25	46.5	top50_25	310.333	top50_25	fig|1639.8341.peg.146	Glycerol kinase (EC 2.7.1.30)	Glycerol and Glycerol-3-phosphate Uptake and Utilization	K00864	glpK, GK	glycerol kinase [EC:2.7.1.30]	NA
1_145	305	top25	2451	top25	37259	top25	334.333	top25	237.5	top25	1294.67	top25	fig|1639.8341.peg.147	GTP-binding protein Obg	CBSS-176279.3.peg.868	K03979	obgE, cgtA	GTPase [EC:3.6.5.-]	NA
1_146	206.667	top25	1787	top25	21354.3	top25	193	top25	160.5	top25	831	top25	fig|1639.8341.peg.148	Prephenate dehydratase (EC 4.2.1.51)	Phenylalanine and Tyrosine Branches from Chorismate	K04518	pheA2	prephenate dehydratase [EC:4.2.1.51]	NA
1_147	0	top100_75	134	top50_25	1032	top75_50	15.6667	top75_50	0	top100_75	86.6667	top75_50	fig|1639.8341.peg.149	Probable transcriptional regulatory protein YebC	- none -	K18189	TACO1	translational activator of cytochrome c oxidase 1	NA
1_148	85.6667	top50_25	142	top50_25	3907.33	top50_25	108	top50_25	37	top50_25	308.667	top50_25	fig|1639.8341.peg.150	L-lactate dehydrogenase (EC 1.1.1.27)	Fermentations: Lactate, Fermentations: Mixed acid	K00016	LDH, ldh	L-lactate dehydrogenase [EC:1.1.1.27]	NA
1_149	38.3333	top50_25	279.5	top50_25	4398.33	top50_25	107	top50_25	41	top50_25	320	top50_25	fig|1639.8341.peg.151	Holliday junction ATP-dependent DNA helicase RuvA (EC 3.6.4.12)	- none -	K03550	ruvA	holliday junction DNA helicase RuvA [EC:3.6.4.12]	NA
1_15	0	top100_75	11.5	top100_75	37	top100_75	0	top100_75	0	top100_75	0	top100_75	NA	NA	NA	NA	NA	NA	NA
1_150	209	top25	527.5	top25	13885	top25	352.667	top25	218.5	top25	908.667	top25	fig|1639.8341.peg.152	Holliday junction ATP-dependent DNA helicase RuvB (EC 3.6.4.12)	- none -	K03551	ruvB	holliday junction DNA helicase RuvB [EC:3.6.4.12]	NA
1_151	140.333	top25	737	top25	11722	top25	312	top25	136	top25	980	top25	fig|1639.8341.peg.153	S-adenosylmethionine:tRNA ribosyltransferase-isomerase (EC 2.4.99.17)	- none -	K07568	queA	S-adenosylmethionine:tRNA ribosyltransferase-isomerase [EC:2.4.99.17]	NA
1_152	115.333	top50_25	732.5	top25	11811	top25	341.333	top25	188	top25	661	top25	fig|1639.8341.peg.154	Queuine tRNA-ribosyltransferase (EC 2.4.2.29)	- none -	K00773	tgt, QTRT1	queuine tRNA-ribosyltransferase [EC:2.4.2.29]	NA
1_153	5.66667	top75_50	135	top50_25	1008.33	top75_50	1	top100_75	7	top75_50	51.3333	top75_50	fig|1639.8341.peg.155	Protein translocase subunit YajC	- none -	K03210	yajC	preprotein translocase subunit YajC	NA
1_154	8.66667	top75_50	85	top75_50	1050.33	top75_50	20	top75_50	5	top75_50	108.667	top50_25	fig|1639.8341.peg.156	hypothetical protein	- none -	NA	NA	NA	NA
1_155	1554.33	top25	4248	top25	111824	top25	1472	top25	922.5	top25	5344.33	top25	fig|1639.8341.peg.157	Protein translocase subunit SecD / Protein translocase subunit SecF	- none -	K12257	secDF	SecD/SecF fusion protein	NA
1_156	77	top50_25	1093	top25	6863.33	top50_25	28	top50_25	15.5	top50_25	41.6667	top75_50	fig|1639.8341.peg.158	Uncharacterized membrane protein YrvD	- none -	NA	NA	NA	NA
1_157	165.667	top25	731.5	top25	17803.7	top25	177	top25	73	top25	411	top25	fig|1639.8341.peg.159	Single-stranded-DNA-specific exonuclease RecJ	- none -	K07462	recJ	single-stranded-DNA-specific exonuclease [EC:3.1.-.-]	NA
1_158	13.3333	top75_50	61.5	top75_50	1147.33	top75_50	15	top75_50	3.5	top75_50	30.6667	top75_50	fig|1639.8341.peg.160	Adenine phosphoribosyltransferase (EC 2.4.2.7)	Purine conversions, cAMP signaling in bacteria	K00759	APRT, apt	adenine phosphoribosyltransferase [EC:2.4.2.7]	NA
1_159	245	top25	1334	top25	18566	top25	594.333	top25	301	top25	1082	top25	fig|1639.8341.peg.161	Guanosine-3',5'-bis(diphosphate) 3'-pyrophosphohydrolase (EC 3.1.7.2) / GTP pyrophosphokinase (EC 2.7.6.5), (p)ppGpp synthetase II	CBSS-176299.4.peg.1292, CBSS-176299.4.peg.1292, Stringent Response, (p)ppGpp metabolism, Stringent Response, (p)ppGpp metabolism	K00951	relA	GTP pyrophosphokinase [EC:2.7.6.5]	relA
1_16	35	top50_25	141	top50_25	789.333	top75_50	10.3333	top75_50	21	top50_25	64	top75_50	fig|1639.8341.peg.16	L-lactate dehydrogenase (EC 1.1.1.27)	Fermentations: Lactate, Fermentations: Mixed acid	K00016	LDH, ldh	L-lactate dehydrogenase [EC:1.1.1.27]	NA
1_160	1	top100_75	45.5	top75_50	468	top75_50	31.3333	top50_25	0	top100_75	24	top75_50	fig|1639.8341.peg.162	D-aminoacyl-tRNA deacylase (EC 3.1.1.96)	- none -	K07560	dtd, DTD	D-aminoacyl-tRNA deacylase [EC:3.1.1.96]	NA
1_161	520.667	top25	932.5	top25	17731	top25	404.333	top25	263	top25	1003.67	top25	NA	NA	NA	K01448	amiABC	N-acetylmuramoyl-L-alanine amidase [EC:3.5.1.28]	NA
1_162	16.3333	top75_50	209.5	top50_25	9805.67	top25	70.6667	top50_25	100.5	top25	296	top50_25	fig|1639.8341.peg.164	Histidyl-tRNA synthetase (EC 6.1.1.21)	tRNA aminoacylation, His	K01892	HARS, hisS	histidyl-tRNA synthetase [EC:6.1.1.21]	NA
1_163	313	top25	1232.5	top25	96562.3	top25	556.333	top25	677	top25	3010	top25	fig|1639.8341.peg.165	Aspartyl-tRNA synthetase (EC 6.1.1.12)	tRNA aminoacylation, Asp and Asn	K01876	aspS	aspartyl-tRNA synthetase [EC:6.1.1.12]	NA
1_164	92.3333	top50_25	573.5	top25	2380.33	top50_25	28	top50_25	16	top50_25	119	top50_25	NA	NA	NA	NA	NA	NA	NA
1_165	5.33333	top75_50	730	top25	1397.33	top75_50	19.6667	top75_50	4	top75_50	83.6667	top75_50	NA	NA	NA	K04751	glnB	nitrogen regulatory protein P-II 1	NA
1_166	2.33333	top100_75	1093	top25	2688	top50_25	21	top75_50	8.5	top75_50	188.333	top50_25	NA	NA	NA	K03320	amt, AMT, MEP	ammonium transporter, Amt family	NA
1_167	0	top100_75	0	top100_75	106.333	top100_75	0	top100_75	0	top100_75	35	top75_50	NA	NA	NA	K17472	cymR	Rrf2 family transcriptional regulator, cysteine metabolism repressor	NA
1_168	2.33333	top100_75	130	top75_50	3697.67	top50_25	44	top50_25	35	top50_25	264.333	top50_25	fig|1639.8341.peg.170	Replication-associated recombination protein RarA	- none -	K07478	ycaJ	putative ATPase	NA
1_169	22	top75_50	306	top50_25	1995.33	top50_25	15.3333	top75_50	13.5	top75_50	162.667	top50_25	fig|1639.8341.peg.171	Cysteine desulfurase (EC 2.8.1.7)	Alanine biosynthesis, CBSS-393130.3.peg.794, CBSS-84588.1.peg.1247, Iron-sulfur cluster assembly	K04487	iscS, NFS1	cysteine desulfurase [EC:2.8.1.7]	NA
1_17	820.333	top25	2473	top25	64745.3	top25	250.667	top25	74	top25	322.667	top50_25	fig|1639.8341.peg.17	hypothetical protein	- none -	K13277	epr	minor extracellular protease Epr [EC:3.4.21.-]	lapB
1_170	107.333	top50_25	1285.5	top25	11946.3	top25	173	top25	60	top50_25	409	top25	fig|1639.8341.peg.172	tRNA-specific 2-thiouridylase MnmA (EC 2.8.1.13)	- none -	K00566	mnmA, trmU	tRNA-uridine 2-sulfurtransferase [EC:2.8.1.13]	NA
1_171	36	top50_25	222.5	top50_25	4319.33	top50_25	82.6667	top50_25	36.5	top50_25	289.667	top50_25	fig|1639.8341.peg.173	Hydrolase, alpha/beta fold family	- none -	NA	NA	NA	NA
1_172	123	top25	337	top50_25	7895	top50_25	160.333	top25	106.5	top25	496	top25	fig|1639.8341.peg.174	TPR domain protein	- none -	NA	NA	NA	NA
1_173	380	top25	1179.5	top25	36892	top25	420.667	top25	307	top25	1524	top25	fig|1639.8341.peg.175	RecD-like DNA helicase YrrC	DNA repair, bacterial RecBCD pathway	K03581	recD	exodeoxyribonuclease V alpha subunit [EC:3.1.11.5]	NA
1_174	28	top75_50	123	top75_50	2636.67	top50_25	31	top50_25	30.5	top50_25	86.6667	top75_50	NA	NA	NA	K07642	baeS, smeS	two-component system, OmpR family, sensor histidine kinase BaeS [EC:2.7.13.3]	NA
1_175	87.6667	top50_25	222.5	top50_25	4387	top50_25	61.3333	top50_25	20.5	top50_25	165.667	top50_25	NA	NA	NA	K02483	K02483	two-component system, OmpR family, response regulator	NA
1_176	18	top75_50	13	top100_75	683	top75_50	6.66667	top75_50	10.5	top75_50	25.3333	top75_50	fig|1639.8341.peg.178	ABC transporter, permease protein	- none -	K02004	ABC.CD.P	putative ABC transport system permease protein	NA
1_177	0	top100_75	13.5	top100_75	265.333	top100_75	0	top100_75	0	top100_75	15.3333	top100_75	fig|1639.8341.peg.179	ABC-type antimicrobial peptide transport system, ATPase component	- none -	K02003	ABC.CD.A	putative ABC transport system ATP-binding protein	NA
1_178	76.3333	top50_25	295.5	top50_25	6022.33	top50_25	227.333	top25	202	top25	538	top25	fig|1639.8341.peg.180	Alanyl-tRNA synthetase (EC 6.1.1.7)	tRNA aminoacylation, Ala	K01872	AARS, alaS	alanyl-tRNA synthetase [EC:6.1.1.7]	NA
1_179	76	top50_25	488.5	top50_25	5046	top50_25	69.3333	top50_25	18	top50_25	207.667	top50_25	fig|1639.8341.peg.181	UPF0297 protein YrzL	- none -	NA	NA	NA	NA
1_18	9.33333	top75_50	66	top75_50	428.333	top75_50	3.33333	top100_75	0	top100_75	15.3333	top100_75	NA	NA	NA	NA	NA	NA	NA
1_180	280	top25	1215	top25	20323.3	top25	396	top25	207.5	top25	1325.33	top25	fig|1639.8341.peg.182	Putative pre-16S rRNA nuclease YqgF	- none -	K07447	ruvX	putative holliday junction resolvase [EC:3.1.-.-]	NA
1_181	104.333	top50_25	363	top50_25	5621	top50_25	84.3333	top50_25	38.5	top50_25	277.667	top50_25	fig|1639.8341.peg.183	UPF0473 protein YrzB	- none -	NA	NA	NA	NA
1_182	30.3333	top50_25	160.5	top50_25	1650.33	top75_50	98	top50_25	30	top50_25	283.333	top50_25	NA	NA	NA	K01077	phoA, phoB	alkaline phosphatase [EC:3.1.3.1]	NA
1_183	78.6667	top50_25	168.5	top50_25	2696.33	top50_25	63.3333	top50_25	20	top50_25	320.667	top50_25	fig|1639.8341.peg.185	Murein endolytic transglycosylase MltG	- none -	K07082	K07082	UPF0755 protein	NA
1_184	1.33333	top100_75	71	top75_50	410.333	top75_50	20	top75_50	3.5	top75_50	94	top75_50	fig|1639.8341.peg.186	FIG011945: O-methyltransferase family protein	- none -	K00588		caffeoyl-CoA O-methyltransferase [EC:2.1.1.104]	NA
1_185	8.33333	top75_50	50.5	top75_50	1633.67	top75_50	41	top50_25	27	top50_25	173	top50_25	fig|1639.8341.peg.187	Uridine kinase (EC 2.7.1.48)	pyrimidine conversions	K00876	udk, UCK	uridine kinase [EC:2.7.1.48]	NA
1_186	10	top75_50	83.5	top75_50	944	top75_50	9	top75_50	24	top50_25	46.3333	top75_50	fig|1639.8341.peg.189	Transcription elongation factor GreA	Transcription factors bacterial	K03624	greA	transcription elongation factor GreA	NA
1_187	64.3333	top50_25	475	top50_25	4716.33	top50_25	79.3333	top50_25	25	top50_25	138.333	top50_25	fig|1639.8341.peg.190	Hypothetical protein perhaps functionally coupled to transcription elongation factor GreA	- none -	NA	NA	NA	NA
1_188	54.6667	top50_25	188.5	top50_25	2481.67	top50_25	52.6667	top50_25	23	top50_25	64.3333	top75_50	fig|1639.8341.peg.191	5'-methylthioadenosine nucleosidase (EC 3.2.2.16) @ S-adenosylhomocysteine nucleosidase (EC 3.2.2.9)	Adenosyl nucleosidases, Adenosyl nucleosidases, Methionine Biosynthesis, Methionine Degradation	K01243	mtnN, mtn, pfs	adenosylhomocysteine nucleosidase [EC:3.2.2.9]	NA
1_189	94	top50_25	426	top50_25	13754.7	top25	187.667	top25	88.5	top25	486	top25	NA	NA	NA	K08602	pepF, pepB	oligoendopeptidase F [EC:3.4.24.-]	NA
1_19	62.3333	top50_25	575.5	top25	8429.33	top50_25	314	top25	172.5	top25	493	top25	fig|1639.8341.peg.19	S-adenosylmethionine synthetase (EC 2.5.1.6)	Methionine Biosynthesis, Methionine Degradation	K00789	metK	S-adenosylmethionine synthetase [EC:2.5.1.6]	NA
1_190	2	top100_75	56	top75_50	880.333	top75_50	3.66667	top100_75	8	top75_50	4.66667	top100_75	fig|1639.8341.peg.193	FIG001553: Hydrolase, HAD subfamily IIIA	- none -	K07015	K07015	uncharacterized protein	NA
1_191	286.667	top25	1143.5	top25	18307.3	top25	291.333	top25	118.5	top25	647	top25	fig|1639.8341.peg.194	GTP-binding protein YqeH, required for biogenesis of 30S ribosome subunit	- none -	K06948	yqeH	30S ribosome assembly GTPase	NA
1_192	73	top50_25	453.5	top50_25	11189.7	top25	108.667	top50_25	104.5	top25	380	top50_25	fig|1639.8341.peg.195	Shikimate 5-dehydrogenase I alpha (EC 1.1.1.25)	Common Pathway For Synthesis of Aromatic Compounds (DAHP synthase to chorismate)	K00014	aroE	shikimate dehydrogenase [EC:1.1.1.25]	NA
1_193	9	top75_50	113.5	top75_50	2178	top50_25	19	top75_50	20.5	top50_25	94.6667	top75_50	fig|1639.8341.peg.196	RNA-binding protein YhbY	- none -	K07574	yhbY	RNA-binding protein	NA
1_194	365	top25	1486	top25	31564.3	top25	413.667	top25	152.5	top25	1184	top25	fig|1639.8341.peg.197	Nicotinate-nucleotide adenylyltransferase (EC 2.7.7.18)	NAD and NADP cofactor biosynthesis global	K00969	nadD	nicotinate-nucleotide adenylyltransferase [EC:2.7.7.18]	NA
1_195	87.3333	top50_25	644.5	top25	9644	top25	164	top25	29	top50_25	408.667	top25	fig|1639.8341.peg.198	Hydrolase (HAD superfamily), YqeK	- none -	K00969	nadD	nicotinate-nucleotide adenylyltransferase [EC:2.7.7.18]	NA
1_196	28	top75_50	224.5	top50_25	2771.67	top50_25	45.3333	top50_25	28.5	top50_25	203	top50_25	fig|1639.8341.peg.199	Ribosomal silencing factor RsfA	- none -	K09710	ybeB	ribosome-associated protein	NA
1_197	9.33333	top75_50	199	top50_25	2456.33	top50_25	40.6667	top50_25	54.5	top50_25	203.667	top50_25	fig|1639.8341.peg.200	FIG145533: Methyltransferase (EC 2.1.1.-)	- none -	K20331	toxA	toxoflavin synthase [EC:2.1.1.349]	NA
1_198	1.33333	top100_75	0	top100_75	195.667	top100_75	0	top100_75	0	top100_75	0	top100_75	fig|1639.8341.peg.201	Late competence protein ComEA, DNA receptor	- none -	K02237	comEA	competence protein ComEA	NA
1_199	33.6667	top50_25	51.5	top75_50	1053.33	top75_50	24.6667	top50_25	15.5	top50_25	172.667	top50_25	fig|1639.8341.peg.202	dCMP deaminase (EC 3.5.4.12) @ Late competence protein ComEB	- none -	K01493	comEB	dCMP deaminase [EC:3.5.4.12]	NA
1_2	43.6667	top50_25	18	top100_75	436	top75_50	16.6667	top75_50	7.5	top75_50	105	top50_25	fig|1639.8341.peg.2	5-methyltetrahydropteroyltriglutamate--homocysteine methyltransferase (EC 2.1.1.14)	Methionine Biosynthesis	K00549	metE	5-methyltetrahydropteroyltriglutamate--homocysteine methyltransferase [EC:2.1.1.14]	NA
1_20	289.333	top25	1618.5	top25	26169.7	top25	757.667	top25	413	top25	1592.33	top25	fig|1639.8341.peg.20	Asparagine synthetase [glutamine-hydrolyzing] (EC 6.3.5.4) AsnB	Glutamine, Glutamate, Aspartate and Asparagine Biosynthesis	K01953	asnB, ASNS	asparagine synthase (glutamine-hydrolysing) [EC:6.3.5.4]	NA
1_200	19.6667	top75_50	107	top75_50	2341.67	top50_25	24	top75_50	16	top50_25	272.333	top50_25	fig|1639.8341.peg.203	DNA internalization-related competence protein ComEC/Rec2	- none -	K02238	comEC	competence protein ComEC	NA
1_201	14.6667	top75_50	141.5	top50_25	2685.67	top50_25	15.3333	top75_50	15.5	top50_25	56	top75_50	fig|1639.8341.peg.204	DNA polymerase III delta subunit (EC 2.7.7.7)	- none -	K02340	holA	DNA polymerase III subunit delta [EC:2.7.7.7]	NA
1_202	23	top75_50	489.5	top50_25	2435	top50_25	79	top50_25	14	top75_50	39.3333	top75_50	NA	NA	NA	K02968	RP-S20, rpsT	small subunit ribosomal protein S20	NA
1_203	571	top25	3480	top25	58834.7	top25	770.333	top25	381	top25	1991	top25	fig|1639.8341.peg.206	Translation elongation factor LepA	Translation elongation factors bacterial	K03596	lepA	GTP-binding protein LepA	NA
1_204	0	top100_75	0	top100_75	129	top100_75	0	top100_75	0	top100_75	0	top100_75	NA	NA	NA	K21745	adhR	MerR family transcriptional regulator, aldehyde-responsive regulator	NA
1_205	0	top100_75	61.5	top75_50	1196.67	top75_50	10	top75_50	0.5	top100_75	76.6667	top75_50	fig|1639.8341.peg.208	NAD-dependent, hopanoid-associated epimerase/dehydratase family acting on nucleotide-sugars	- none -	K00091		dihydroflavonol-4-reductase [EC:1.1.1.219]	NA
1_206	42.6667	top50_25	209	top50_25	5438.67	top50_25	88	top50_25	20	top50_25	258	top50_25	fig|1639.8341.peg.209	Oxygen-independent coproporphyrinogen-III oxidase-like protein YggW	- none -	K21936	chuW	anaerobilin synthase [EC:2.1.1.342]	NA
1_207	245.667	top25	917.5	top25	26022.3	top25	368.667	top25	382.5	top25	4230.33	top25	fig|1639.8341.peg.210	Heat-inducible transcription repressor HrcA	- none -	K03705	hrcA	heat-inducible transcriptional repressor	hrcA
1_208	2.33333	top100_75	48.5	top75_50	1199.67	top75_50	17.6667	top75_50	31.5	top50_25	162.333	top50_25	fig|1639.8341.peg.211	Heat shock protein GrpE	Protein chaperones	K03687	GRPE	molecular chaperone GrpE	grpE
1_209	4335	top25	471	top50_25	25248	top25	376.333	top25	318.5	top25	2050.67	top25	fig|1639.8341.peg.212	Chaperone protein DnaK	Protein chaperones	K04043	dnaK, HSPA9	molecular chaperone DnaK	Dank
1_21	69.6667	top50_25	406.5	top50_25	8230	top50_25	147.333	top25	48.5	top50_25	313.333	top50_25	NA	NA	NA	K07003	K07003	uncharacterized protein	NA
[truncated: 2,763 more rows]

[truncated: 5 more sheets: TableS11_DEGs_sausageGI_fishGI, TableS12_DEG_sausageGI_cheeseGI, TableS13_DEGs_fishGI_cheeseGI, TableS14_ingredients, TableS15_GI-fluids]
